# Supplementary material for: Runs of Homozygosity Uncover Potential Functional-Altering Mutation Associated With Body Weight and Length in Two Duroc Pig Lines
Source: Front Vet Sci. 2022 Mar 8;9:832633. doi: 10.3389/fvets.2022.832633 (PMC8957889; doi:10.3389/fvets.2022.832633)
Supplement: Supplementary file 1 [file Data_Sheet_1.zip › Supplementary Tables.XLSX]

## Sheet: Supplementary Table 1
Supplementary Table 1. Descriptive statistics of runs of homozygosity in two Duroc lines.
	AD			CD
Categories	ROH Number	ROH length, Mb	Mean, Mb	ROH Number	ROH length, Mb	Mean, Mb
1-5Mb	125812(49.04%)	414831.38(19.90%)	3.3	66979(43.81%)	227402.59(16.33%)	3.4
5-10Mb	73367(28.6%)	512120.27(24.56%)	6.98	45120(29.51%)	314268.67(22.56%)	6.97
>10Mb	57351(22.36%)	1157991.51(55.54%)	20.19	40778(26.67%)	851280.83(61.11%)	20.88
Total	256530(100.00%)	2084943.17(100.00%)	8.13	152877(100.00%)	1392952.09(100.00%)	9.11
Range	1-93	1.02-187.08	3.20-1240.97	50-94	1.08-173.44	392.64-1085.34
AD, American Duroc pigs; CD, Canadian Duroc pigs

## Sheet: Supplementary Table 2
Supplementary Table 2. QTLs of ROH hotspots.
American Duroc pigs
CHR	QTL_type	start_pos	end_pos	QTL_ID	trait_ID	Abbrev	breed	QTL_type
2	Reproduction	86008028	86008068	95492	Number of stillborn	NSB	Littertraits	Reproduction
2	Reproduction	86112947	86112987	95493	Number of stillborn	NSB	Littertraits	Reproduction
6	Health	109768430	109768470	180362	Phosphate level	PHOS	bloodparameters	Health
6	Health	114804146	114804186	180364	Phosphate level	PHOS	bloodparameters	Health
6	Meat_and_Carcass	97501930	97501970	161179	Conductivity 45 minutes post-mortem	COND	ConductivityImpedance	Meat_and_Carcass
6	Production	114632165	114632205	170857	Days to 100 kg	D100	Growth	Production
6	Production	101039999	101040039	170879	Days to 100 kg	D100	Growth	Production
6	Health	97994695	97994735	171130	White blood cell number	WBC	Immunecapacity	Health
6	Health	97994695	97994735	171146	Blood albumin level	ALBUM	bloodparameters	Health
6	Production	114632165	114632205	170822	Average daily gain	ADG	Growth	Production
6	Production	114632165	114632205	170833	Days to 100 kg	D100	Growth	Production
6	Health	97539880	97539920	24137	Cortisol level	CORT	bloodparameters	Health
6	Production	97835010	97835050	28838	Average daily gain	ADG	Growth	Production
6	Meat_and_Carcass	99375378	99375418	19448	Sirloin weight	SIRWT	Anatomy	Meat_and_Carcass
6	Health	99339926	99339966	107465	Mean corpuscular volume	MCV	bloodparameters	Health
6	Production	99692945	99692985	28839	Average daily gain	ADG	Growth	Production
6	Meat_and_Carcass	99692945	99692985	23299	Backfat at rump	BFTR	fatness	Meat_and_Carcass
6	Meat_and_Carcass	99865212	99865252	36129	Meat color a*	CIEa	Meatcolor	Meat_and_Carcass
6	Exterior	99807005	100779760	64634	Thoracolumbar vertebra number	TLVNUM	conformation	Exterior
6	Exterior	99836939	100779760	64694	Lumbar vertebra number	LVNUM	conformation	Exterior
6	Health	100620579	100620619	56016	Cholesterol level	CHOLS	bloodparameters	Health
6	Production	101311086	101995390	135627	Feed conversion ratio	FEEDCON	feedconversion	Production
6	Exterior	101151722	101995390	64722	Lumbar vertebra number	LVNUM	conformation	Exterior
6	Exterior	103058783	103532093	64635	Thoracolumbar vertebra number	TLVNUM	conformation	Exterior
6	Production	104038439	104376948	22990	Body weight (birth)	BW	Growth	Production
6	Production	104038439	104951015	135628	Feed conversion ratio	FEEDCON	feedconversion	Production
6	Exterior	106626089	107447105	64637	Thoracolumbar vertebra number	TLVNUM	conformation	Exterior
6	Exterior	106626089	107447105	64638	Thoracic vertebra number	TVNUM	conformation	Exterior
6	Meat_and_Carcass_eQTL	115272431	115272471	194724	Fat androstenone level	FANDRO	Chemistry	Meat_and_Carcass_eQTL
6	Exterior	107551091	108403629	64723	Thoracic vertebra number	TVNUM	conformation	Exterior
6	Production	108144596	108144636	28840	Average daily gain	ADG	Growth	Production
6	Meat_and_Carcass	108144596	108144636	23307	Backfat at rump	BFTR	fatness	Meat_and_Carcass
6	Meat_and_Carcass	100709140	100709180	160477	pH 24 hr post-mortem (loin)	pH	pH	Meat_and_Carcass
6	Meat_and_Carcass	108607324	108607364	23362	Backfat at rump	BFTR	fatness	Meat_and_Carcass
6	Production	108607324	108607364	28841	Average daily gain	ADG	Growth	Production
6	Health	108646737	108646777	23406	CD4-positive, CD8-negative leukocyte percentage	CD4CD8NP	Immunecapacity	Health
6	Meat_and_Carcass	109051633	109051673	36227	Conductivity 24 hours postmortem (loin)	cond	ConductivityImpedance	Meat_and_Carcass
6	Meat_and_Carcass	109110057	109110097	23342	Backfat at rump	BFTR	fatness	Meat_and_Carcass
6	Production	109110057	109110097	28842	Average daily gain	ADG	Growth	Production
6	Exterior	109148553	109148593	16525	Hind feet conformation	HFEETC	conformation	Exterior
6	Exterior	109340939	110121405	64639	Thoracolumbar vertebra number	TLVNUM	conformation	Exterior
6	Exterior	110144694	110919129	64640	Thoracolumbar vertebra number	TLVNUM	conformation	Exterior
6	Exterior	110144694	110919129	64695	Thoracic vertebra number	TVNUM	conformation	Exterior
6	Reproduction	110382402	111230194	18119	Number of stillborn	NSB	Littertraits	Reproduction
6	Meat_and_Carcass	111431099	111431139	36263	pH 45 minutes post mortem	pH	pH	Meat_and_Carcass
6	Meat_and_Carcass	112155436	112155476	36258	pH 45 minutes post mortem	pH	pH	Meat_and_Carcass
6	Exterior	112192749	113096377	64684	Spinal curvature	SPINEC	defects	Exterior
6	Production	112192749	113096377	135658	Number of visits to feeder per day	NVD	feedintake	Production
6	Exterior	112192749	113096377	64727	Thoracolumbar vertebra number	TLVNUM	conformation	Exterior
6	Meat_and_Carcass	115826681	115826721	31246	Backfat between 3rd and 4th last ribs	SCF	fatness	Meat_and_Carcass
6	Meat_and_Carcass	109799128	109799168	153623	Ham weight	HAMWT	Anatomy	Meat_and_Carcass
6	Meat_and_Carcass	112485339	112485379	153624	Ham weight	HAMWT	Anatomy	Meat_and_Carcass
6	Reproduction	115015638	115126440	18301	Number of mummified pigs	MUMM	Littertraits	Reproduction
6	Reproduction	101343777	101580490	18339	Ovary weight	OW	Reproductiveorgans	Reproduction
6	Exterior	103160230	103575495	9002	Cervical vertebra length	CVERTL	conformation	Exterior
6	Meat_and_Carcass	103669503	104156274	7189	Docosapentaenoic acid content	FA-C22:5	Fattyacidcontent	Meat_and_Carcass
6	Health	108851291	109472291	7578	Melanoma susceptibility	MELAN	Diseasesusceptibility	Health
6	Meat_and_Carcass	110265624	110708323	58	Carcass length	CRCL	Anatomy	Meat_and_Carcass
6	Exterior	111393554	111449959	13314	Cervical vertebra length	CVERTL	conformation	Exterior
8	Production	101743965	101744005	211983	Feed efficiency	FEEFF	feedconversion	Production
8	Meat_and_Carcass	101859319	102631347	139188	Backfat between 3rd and 4th last ribs	SCF	fatness	Meat_and_Carcass
8	Meat_and_Carcass	101175369	101175409	139251	Backfat between 3rd and 4th last ribs	SCF	fatness	Meat_and_Carcass
8	Meat_and_Carcass	102136442	102136482	139252	Backfat between 3rd and 4th last ribs	SCF	fatness	Meat_and_Carcass
8	Meat_and_Carcass	102183624	102183664	139253	Backfat between 3rd and 4th last ribs	SCF	fatness	Meat_and_Carcass
8	Meat_and_Carcass	102388340	102388380	139254	Backfat between 3rd and 4th last ribs	SCF	fatness	Meat_and_Carcass
8	Meat_and_Carcass	104733146	104733186	139255	Backfat between 3rd and 4th last ribs	SCF	fatness	Meat_and_Carcass
8	Meat_and_Carcass	102258677	102258717	139266	Backfat between 3rd and 4th last ribs	SCF	fatness	Meat_and_Carcass
8	Meat_and_Carcass	102258677	102258717	139267	Lean meat percentage	LEANP	Anatomy	Meat_and_Carcass
8	Reproduction	103706033	103706073	140111	Litter size	TNB	Littertraits	Reproduction
8	Exterior	101283658	101283698	125647	Hind leg conformation	HLEGC	conformation	Exterior
8	Exterior	101283658	101283698	125680	Front leg conformation	FRLEGC	conformation	Exterior
8	Reproduction	101910457	102071455	96095	Age at puberty	AGEP	Reproductivetraits	Reproduction
8	Meat_and_Carcass	103429981	103444360	32118	Palmitic acid content	FA-C16:0	Fattyacidcontent	Meat_and_Carcass
8	Production	104813492	104813532	28862	Average daily gain	ADG	Growth	Production
8	Meat_and_Carcass	105653001	105653041	24111	Palmitoleic acid content	FA-C16:1	Fattyacidcontent	Meat_and_Carcass
8	Meat_and_Carcass_eQTL	102136442	102136482	194721	Fat androstenone level	FANDRO	Chemistry	Meat_and_Carcass_eQTL
14	Production	96417398	96417438	139902	Feed conversion ratio	FEEDCON	feedconversion	Production
14	Production	100573341	100573381	171988	body length	BODYL	Growth	Production
14	Meat_and_Carcass	91911905	91911945	180434	Number of muscle fibers per unit area	NUMMF	Anatomy	Meat_and_Carcass
14	Meat_and_Carcass	100243227	100243267	180435	Number of muscle fibers per unit area	NUMMF	Anatomy	Meat_and_Carcass
14	Meat_and_Carcass	75168820	75168860	147529	Intramuscular fat content	IMF	fatness	Meat_and_Carcass
14	Exterior	74119670	74977277	64662	Thoracolumbar vertebra number	TLVNUM	conformation	Exterior
14	Exterior	78389468	78389508	16428	Hind leg conformation	HLEGC	conformation	Exterior
14	Health	79557711	79557751	125047	PRRS viral load	PRRSVL	Diseasesusceptibility	Health
14	Meat_and_Carcass	79880475	79880515	21941	Meat color b*	CIEb	Meatcolor	Meat_and_Carcass
14	Health	93423793	93423833	56027	Triglyceride level	TRIGL	bloodparameters	Health
14	Reproduction	94304442	94304482	22112	Age at puberty	AGEP	Reproductivetraits	Reproduction
14	Meat_and_Carcass	95177823	95177863	31268	Backfat between 3rd and 4th last ribs	SCF	fatness	Meat_and_Carcass
14	Reproduction	95548192	95548232	22113	Age at puberty	AGEP	Reproductivetraits	Reproduction
14	Reproduction	95673365	95673405	22114	Age at puberty	AGEP	Reproductivetraits	Reproduction
14	Meat_and_Carcass	97249488	97249528	31267	Backfat between 3rd and 4th last ribs	SCF	fatness	Meat_and_Carcass
14	Health	98356577	99014725	107264	Mean corpuscular hemoglobin content	MCH	bloodparameters	Health
14	Production	98356577	99014725	22193	Daily feed intake	FEEDIN	feedintake	Production
14	Production	98332707	99014725	135636	Feed conversion ratio	FEEDCON	feedconversion	Production
14	Reproduction	98901014	98901054	130337	Litter size	TNB	Littertraits	Reproduction
14	Production	99099136	99099176	28897	Average daily gain	ADG	Growth	Production
14	Production	92211358	92211398	194114	Average daily gain	ADG	Growth	Production
14	Production	92076344	92076384	194115	Average daily gain	ADG	Growth	Production
14	Production	92076344	92076384	194116	Body weight	BW	Growth	Production
14	Meat_and_Carcass	114964685	114964725	154513	Dressing percentage	DRESS%	Anatomy	Meat_and_Carcass
14	Exterior	114987490	114987530	213040	Iris pigmentation	IPIGMT	Eyecolor	Exterior
14	Exterior	114987490	114987530	213075	Iris pigmentation	IPIGMT	Eyecolor	Exterior
14	Reproduction	114048852	114987510	126676	Right teat number	RTNUM	Reproductiveorgans	Reproduction
14	Meat_and_Carcass	115919226	115919266	101549	Oleic acid to stearic acid ratio	C18R	Fattyacidcontent	Meat_and_Carcass
14	Meat_and_Carcass	115919226	115919266	101822	Monounsaturated fatty acid to saturated fatty acid ratio	MSR	Fattyacidcontent	Meat_and_Carcass
14	Production	116033236	116746059	22200	Daily feed intake	FEEDIN	feedintake	Production
14	Exterior	116790803	116790843	124294	Coping behavior	COPE	Behavioral	Exterior
14	Exterior	116926940	116926980	124568	Coping behavior	COPE	Behavioral	Exterior
Canadian Duroc pigs
CHR	QTL_type	start_pos	end_pos	QTL_ID	trait_ID	Abbrev	breed	QTL_type
3	Health	50712106	51525081	140325	PRRS viral load	PRRSVL	Diseasesusceptibility	Health
3	Meat_and_Carcass	49515919	49515959	180413	Meat color a*	CIEa	Meatcolor	Meat_and_Carcass
3	Production	46520523	46520563	170825	Average daily gain	ADG	Growth	Production
3	Production	46520523	46520563	170885	Average daily gain	ADG	Growth	Production
3	Health	46641435	46641475	129003	CD8-positive leukocyte percentage	CD8LP	Immunecapacity	Health
3	Health	46641435	46641475	127421	CD8-negative leukocyte percentage	CD8NLP	Immunecapacity	Health
3	Health	46622726	46622766	129001	CD8-positive leukocyte percentage	CD8LP	Immunecapacity	Health
3	Health	46622726	46622766	128429	CD8-negative leukocyte percentage	CD8NLP	Immunecapacity	Health
3	Health	46663204	46663244	128323	CD8-negative leukocyte percentage	CD8NLP	Immunecapacity	Health
3	Health	46663204	46663244	128903	CD8-positive leukocyte percentage	CD8LP	Immunecapacity	Health
3	Health	46710078	46710118	128901	CD8-positive leukocyte percentage	CD8LP	Immunecapacity	Health
3	Health	46708308	46708348	128902	CD8-positive leukocyte percentage	CD8LP	Immunecapacity	Health
3	Health	46710078	46710118	128321	CD8-negative leukocyte percentage	CD8NLP	Immunecapacity	Health
3	Health	46708308	46708348	128322	CD8-negative leukocyte percentage	CD8NLP	Immunecapacity	Health
3	Health	46864657	46864697	129015	CD8-positive leukocyte percentage	CD8LP	Immunecapacity	Health
3	Health	46864657	46864697	127423	CD8-negative leukocyte percentage	CD8NLP	Immunecapacity	Health
3	Health	46945284	46945324	127424	CD8-negative leukocyte percentage	CD8NLP	Immunecapacity	Health
3	Health	46945284	46945324	129012	CD8-positive leukocyte percentage	CD8LP	Immunecapacity	Health
3	Health	46908297	46908337	129010	CD8-positive leukocyte percentage	CD8LP	Immunecapacity	Health
3	Health	46908297	46908337	128437	CD8-negative leukocyte percentage	CD8NLP	Immunecapacity	Health
3	Health	46888191	46888231	128438	CD8-negative leukocyte percentage	CD8NLP	Immunecapacity	Health
3	Health	46888191	46888231	129013	CD8-positive leukocyte percentage	CD8LP	Immunecapacity	Health
3	Health	46962764	46962804	129011	CD8-positive leukocyte percentage	CD8LP	Immunecapacity	Health
3	Health	46962764	46962804	127425	CD8-negative leukocyte percentage	CD8NLP	Immunecapacity	Health
3	Health	46990951	46990991	128999	CD8-positive leukocyte percentage	CD8LP	Immunecapacity	Health
3	Health	46990951	46990991	128427	CD8-negative leukocyte percentage	CD8NLP	Immunecapacity	Health
3	Health	46995308	46995348	128428	CD8-negative leukocyte percentage	CD8NLP	Immunecapacity	Health
3	Health	46995308	46995348	129000	CD8-positive leukocyte percentage	CD8LP	Immunecapacity	Health
3	Health	47023294	47023334	129014	CD8-positive leukocyte percentage	CD8LP	Immunecapacity	Health
3	Health	47023294	47023334	127426	CD8-negative leukocyte percentage	CD8NLP	Immunecapacity	Health
3	Health	47160390	47160430	129020	CD8-positive leukocyte percentage	CD8LP	Immunecapacity	Health
3	Health	47160390	47160430	128443	CD8-negative leukocyte percentage	CD8NLP	Immunecapacity	Health
3	Health	47128875	47128915	128444	CD8-negative leukocyte percentage	CD8NLP	Immunecapacity	Health
3	Health	47128875	47128915	129021	CD8-positive leukocyte percentage	CD8LP	Immunecapacity	Health
3	Health	47128875	47128915	127427	CD8-negative leukocyte percentage	CD8NLP	Immunecapacity	Health
3	Health	47187496	47187536	129018	CD8-positive leukocyte percentage	CD8LP	Immunecapacity	Health
3	Health	47187496	47187536	128441	CD8-negative leukocyte percentage	CD8NLP	Immunecapacity	Health
3	Health	47174258	47174298	128442	CD8-negative leukocyte percentage	CD8NLP	Immunecapacity	Health
3	Health	47174258	47174298	129019	CD8-positive leukocyte percentage	CD8LP	Immunecapacity	Health
3	Health	47214265	47214305	129017	CD8-positive leukocyte percentage	CD8LP	Immunecapacity	Health
3	Health	47214265	47214305	128440	CD8-negative leukocyte percentage	CD8NLP	Immunecapacity	Health
3	Health	47274609	47274649	128439	CD8-negative leukocyte percentage	CD8NLP	Immunecapacity	Health
3	Health	47274609	47274649	129016	CD8-positive leukocyte percentage	CD8LP	Immunecapacity	Health
3	Health	47279128	47279168	129002	CD8-positive leukocyte percentage	CD8LP	Immunecapacity	Health
3	Health	47279128	47279168	128430	CD8-negative leukocyte percentage	CD8NLP	Immunecapacity	Health
3	Reproduction	46864677	47708290	126693	Teat number	TNUM	Reproductiveorgans	Reproduction
3	Health	47337119	47337159	127428	CD8-negative leukocyte percentage	CD8NLP	Immunecapacity	Health
3	Health	47337119	47337159	128996	CD8-positive leukocyte percentage	CD8LP	Immunecapacity	Health
3	Health	47285807	47285847	129022	CD8-positive leukocyte percentage	CD8LP	Immunecapacity	Health
3	Health	47285807	47285847	128445	CD8-negative leukocyte percentage	CD8NLP	Immunecapacity	Health
3	Health	47357771	47357811	129037	CD8-positive leukocyte percentage	CD8LP	Immunecapacity	Health
3	Health	47357771	47357811	127429	CD8-negative leukocyte percentage	CD8NLP	Immunecapacity	Health
3	Health	47380133	47380173	129025	CD8-positive leukocyte percentage	CD8LP	Immunecapacity	Health
3	Health	47380133	47380173	128446	CD8-negative leukocyte percentage	CD8NLP	Immunecapacity	Health
3	Health	47393253	47393293	128447	CD8-negative leukocyte percentage	CD8NLP	Immunecapacity	Health
3	Health	47393253	47393293	129026	CD8-positive leukocyte percentage	CD8LP	Immunecapacity	Health
3	Health	47417391	47417431	129027	CD8-positive leukocyte percentage	CD8LP	Immunecapacity	Health
3	Health	47417391	47417431	128448	CD8-negative leukocyte percentage	CD8NLP	Immunecapacity	Health
3	Health	47457695	47457735	128449	CD8-negative leukocyte percentage	CD8NLP	Immunecapacity	Health
3	Health	47457695	47457735	129028	CD8-positive leukocyte percentage	CD8LP	Immunecapacity	Health
3	Health	47473498	47473538	129029	CD8-positive leukocyte percentage	CD8LP	Immunecapacity	Health
3	Health	47473498	47473538	127430	CD8-negative leukocyte percentage	CD8NLP	Immunecapacity	Health
3	Health	47535442	47535482	127431	CD8-negative leukocyte percentage	CD8NLP	Immunecapacity	Health
3	Health	47535442	47535482	129023	CD8-positive leukocyte percentage	CD8LP	Immunecapacity	Health
3	Health	47557547	47557587	127432	CD8-negative leukocyte percentage	CD8NLP	Immunecapacity	Health
3	Health	47557547	47557587	129024	CD8-positive leukocyte percentage	CD8LP	Immunecapacity	Health
3	Health	47700666	47700706	128994	CD8-positive leukocyte percentage	CD8LP	Immunecapacity	Health
3	Health	47697978	47698018	129038	CD8-positive leukocyte percentage	CD8LP	Immunecapacity	Health
3	Health	47697978	47698018	128453	CD8-negative leukocyte percentage	CD8NLP	Immunecapacity	Health
3	Health	47700666	47700706	127433	CD8-negative leukocyte percentage	CD8NLP	Immunecapacity	Health
3	Production	50101100	50101140	153442	Days to 100 kg	D100	Growth	Production
3	Health	47948990	47949030	127434	CD8-negative leukocyte percentage	CD8NLP	Immunecapacity	Health
3	Health	47948990	47949030	128997	CD8-positive leukocyte percentage	CD8LP	Immunecapacity	Health
3	Health	47990130	47990170	129030	CD8-positive leukocyte percentage	CD8LP	Immunecapacity	Health
3	Health	47990130	47990170	127435	CD8-negative leukocyte percentage	CD8NLP	Immunecapacity	Health
3	Health	48011562	48011602	129031	CD8-positive leukocyte percentage	CD8LP	Immunecapacity	Health
3	Health	48011562	48011602	128450	CD8-negative leukocyte percentage	CD8NLP	Immunecapacity	Health
3	Health	48040019	48040059	128451	CD8-negative leukocyte percentage	CD8NLP	Immunecapacity	Health
3	Health	48040019	48040059	129032	CD8-positive leukocyte percentage	CD8LP	Immunecapacity	Health
3	Health	48094870	48094910	129033	CD8-positive leukocyte percentage	CD8LP	Immunecapacity	Health
3	Health	48094870	48094910	127436	CD8-negative leukocyte percentage	CD8NLP	Immunecapacity	Health
3	Health	48168740	48168780	127437	CD8-negative leukocyte percentage	CD8NLP	Immunecapacity	Health
3	Health	48168740	48168780	129034	CD8-positive leukocyte percentage	CD8LP	Immunecapacity	Health
3	Health	48187134	48187174	129035	CD8-positive leukocyte percentage	CD8LP	Immunecapacity	Health
3	Health	48187134	48187174	127438	CD8-negative leukocyte percentage	CD8NLP	Immunecapacity	Health
3	Health	48234367	48234407	129036	CD8-positive leukocyte percentage	CD8LP	Immunecapacity	Health
3	Health	48234367	48234407	128452	CD8-negative leukocyte percentage	CD8NLP	Immunecapacity	Health
3	Health	48122974	48123014	128426	CD8-negative leukocyte percentage	CD8NLP	Immunecapacity	Health
3	Health	48122974	48123014	128998	CD8-positive leukocyte percentage	CD8LP	Immunecapacity	Health
3	Health	48476567	48476607	128918	CD8-positive leukocyte percentage	CD8LP	Immunecapacity	Health
3	Health	48476567	48476607	128380	CD8-negative leukocyte percentage	CD8NLP	Immunecapacity	Health
3	Health	48512939	48512979	127387	CD8-negative leukocyte percentage	CD8NLP	Immunecapacity	Health
3	Health	48512939	48512979	127439	CD8-positive leukocyte percentage	CD8LP	Immunecapacity	Health
3	Health	48736398	48736438	128377	CD8-negative leukocyte percentage	CD8NLP	Immunecapacity	Health
3	Health	48736398	48736438	128915	CD8-positive leukocyte percentage	CD8LP	Immunecapacity	Health
3	Health	48716364	48716404	127388	CD8-negative leukocyte percentage	CD8NLP	Immunecapacity	Health
3	Health	48716364	48716404	127440	CD8-positive leukocyte percentage	CD8LP	Immunecapacity	Health
3	Health	48709287	48709327	127389	CD8-negative leukocyte percentage	CD8NLP	Immunecapacity	Health
3	Health	48708672	48708712	127390	CD8-negative leukocyte percentage	CD8NLP	Immunecapacity	Health
3	Health	48709287	48709327	127441	CD8-positive leukocyte percentage	CD8LP	Immunecapacity	Health
3	Health	48708672	48708712	127442	CD8-positive leukocyte percentage	CD8LP	Immunecapacity	Health
3	Health	48586905	48586945	128916	CD8-positive leukocyte percentage	CD8LP	Immunecapacity	Health
3	Health	48586905	48586945	128378	CD8-negative leukocyte percentage	CD8NLP	Immunecapacity	Health
3	Health	48624785	48624825	128379	CD8-negative leukocyte percentage	CD8NLP	Immunecapacity	Health
3	Health	48624785	48624825	128917	CD8-positive leukocyte percentage	CD8LP	Immunecapacity	Health
3	Health	48604289	48604329	127391	CD8-negative leukocyte percentage	CD8NLP	Immunecapacity	Health
3	Health	48604289	48604329	127443	CD8-positive leukocyte percentage	CD8LP	Immunecapacity	Health
3	Health	48941132	48941172	128691	CD8-positive leukocyte percentage	CD8LP	Immunecapacity	Health
3	Health	48941132	48941172	128273	CD8-negative leukocyte percentage	CD8NLP	Immunecapacity	Health
3	Health	48815815	48815855	128693	CD8-positive leukocyte percentage	CD8LP	Immunecapacity	Health
3	Health	48815815	48815855	128275	CD8-negative leukocyte percentage	CD8NLP	Immunecapacity	Health
3	Health	49094962	49095002	128142	CD8-negative leukocyte percentage	CD8NLP	Immunecapacity	Health
3	Health	49094962	49095002	128565	CD8-positive leukocyte percentage	CD8LP	Immunecapacity	Health
3	Health	49094962	49095002	129798	CD3-negative, CD8-negative leukocyte percentage	CD3NCD8NP	Immunecapacity	Health
3	Health	49136217	49136257	129793	CD3-negative, CD8-negative leukocyte percentage	CD3NCD8NP	Immunecapacity	Health
3	Health	49136217	49136257	128560	CD8-positive leukocyte percentage	CD8LP	Immunecapacity	Health
3	Health	49136217	49136257	128137	CD8-negative leukocyte percentage	CD8NLP	Immunecapacity	Health
3	Health	49187131	49187171	128139	CD8-negative leukocyte percentage	CD8NLP	Immunecapacity	Health
3	Health	49187131	49187171	128562	CD8-positive leukocyte percentage	CD8LP	Immunecapacity	Health
3	Health	49187131	49187171	129795	CD3-negative, CD8-negative leukocyte percentage	CD3NCD8NP	Immunecapacity	Health
3	Health	49294402	49294442	129797	CD3-negative, CD8-negative leukocyte percentage	CD3NCD8NP	Immunecapacity	Health
3	Health	49294402	49294442	128564	CD8-positive leukocyte percentage	CD8LP	Immunecapacity	Health
3	Health	49294402	49294442	128141	CD8-negative leukocyte percentage	CD8NLP	Immunecapacity	Health
3	Health	49308903	49308943	128136	CD8-negative leukocyte percentage	CD8NLP	Immunecapacity	Health
3	Health	49308903	49308943	128559	CD8-positive leukocyte percentage	CD8LP	Immunecapacity	Health
3	Health	49308903	49308943	129792	CD3-negative, CD8-negative leukocyte percentage	CD3NCD8NP	Immunecapacity	Health
3	Health	49419513	49419553	129800	CD3-negative, CD8-negative leukocyte percentage	CD3NCD8NP	Immunecapacity	Health
3	Health	49419513	49419553	128143	CD8-negative leukocyte percentage	CD8NLP	Immunecapacity	Health
3	Health	49419513	49419553	128566	CD8-positive leukocyte percentage	CD8LP	Immunecapacity	Health
3	Health	49338169	49338209	128561	CD8-positive leukocyte percentage	CD8LP	Immunecapacity	Health
3	Health	49338169	49338209	129794	CD3-negative, CD8-negative leukocyte percentage	CD3NCD8NP	Immunecapacity	Health
3	Health	49338169	49338209	128138	CD8-negative leukocyte percentage	CD8NLP	Immunecapacity	Health
3	Health	49395814	49395854	129806	CD3-negative, CD8-negative leukocyte percentage	CD3NCD8NP	Immunecapacity	Health
3	Health	49395814	49395854	128152	CD8-negative leukocyte percentage	CD8NLP	Immunecapacity	Health
3	Health	49395814	49395854	128576	CD8-positive leukocyte percentage	CD8LP	Immunecapacity	Health
3	Health	49380674	49380714	129805	CD3-negative, CD8-negative leukocyte percentage	CD3NCD8NP	Immunecapacity	Health
3	Health	49380674	49380714	127320	CD8-negative leukocyte percentage	CD8NLP	Immunecapacity	Health
3	Health	49380674	49380714	127366	CD8-positive leukocyte percentage	CD8LP	Immunecapacity	Health
3	Health	49369613	49369653	129802	CD3-negative, CD8-negative leukocyte percentage	CD3NCD8NP	Immunecapacity	Health
3	Health	49369613	49369653	128145	CD8-negative leukocyte percentage	CD8NLP	Immunecapacity	Health
3	Health	49369613	49369653	128568	CD8-positive leukocyte percentage	CD8LP	Immunecapacity	Health
3	Health	49490149	49490189	127367	CD8-positive leukocyte percentage	CD8LP	Immunecapacity	Health
3	Health	49490149	49490189	127321	CD8-negative leukocyte percentage	CD8NLP	Immunecapacity	Health
3	Health	49490149	49490189	129799	CD3-negative, CD8-negative leukocyte percentage	CD3NCD8NP	Immunecapacity	Health
3	Health	49476645	49476685	129804	CD3-negative, CD8-negative leukocyte percentage	CD3NCD8NP	Immunecapacity	Health
3	Health	49476645	49476685	128147	CD8-negative leukocyte percentage	CD8NLP	Immunecapacity	Health
3	Health	49476645	49476685	128570	CD8-positive leukocyte percentage	CD8LP	Immunecapacity	Health
3	Health	49468684	49468724	128146	CD8-negative leukocyte percentage	CD8NLP	Immunecapacity	Health
3	Health	49467940	49467980	128144	CD8-negative leukocyte percentage	CD8NLP	Immunecapacity	Health
3	Health	49465777	49465817	128557	CD8-positive leukocyte percentage	CD8LP	Immunecapacity	Health
3	Health	49467940	49467980	128567	CD8-positive leukocyte percentage	CD8LP	Immunecapacity	Health
3	Health	49468684	49468724	128569	CD8-positive leukocyte percentage	CD8LP	Immunecapacity	Health
3	Health	49465777	49465817	129791	CD3-negative, CD8-negative leukocyte percentage	CD3NCD8NP	Immunecapacity	Health
3	Health	49467940	49467980	129801	CD3-negative, CD8-negative leukocyte percentage	CD3NCD8NP	Immunecapacity	Health
3	Health	49468684	49468724	129803	CD3-negative, CD8-negative leukocyte percentage	CD3NCD8NP	Immunecapacity	Health
3	Health	49465777	49465817	128134	CD8-negative leukocyte percentage	CD8NLP	Immunecapacity	Health
3	Health	49463834	49463874	128140	CD8-negative leukocyte percentage	CD8NLP	Immunecapacity	Health
3	Health	49463834	49463874	129796	CD3-negative, CD8-negative leukocyte percentage	CD3NCD8NP	Immunecapacity	Health
3	Health	49463834	49463874	128563	CD8-positive leukocyte percentage	CD8LP	Immunecapacity	Health
3	Health	49579462	49579502	128457	CD8-negative leukocyte percentage	CD8NLP	Immunecapacity	Health
3	Health	49579613	49579653	128458	CD8-negative leukocyte percentage	CD8NLP	Immunecapacity	Health
3	Health	49579462	49579502	129054	CD8-positive leukocyte percentage	CD8LP	Immunecapacity	Health
3	Health	49579613	49579653	129055	CD8-positive leukocyte percentage	CD8LP	Immunecapacity	Health
3	Health	49858982	49859022	128149	CD8-negative leukocyte percentage	CD8NLP	Immunecapacity	Health
3	Health	49858982	49859022	128573	CD8-positive leukocyte percentage	CD8LP	Immunecapacity	Health
3	Health	49858982	49859022	129699	CD3-negative, CD8-negative leukocyte percentage	CD3NCD8NP	Immunecapacity	Health
3	Health	49877769	49877809	129697	CD3-negative, CD8-negative leukocyte percentage	CD3NCD8NP	Immunecapacity	Health
3	Health	49877769	49877809	128558	CD8-positive leukocyte percentage	CD8LP	Immunecapacity	Health
3	Health	49877769	49877809	128135	CD8-negative leukocyte percentage	CD8NLP	Immunecapacity	Health
3	Health	49925638	49925678	128148	CD8-negative leukocyte percentage	CD8NLP	Immunecapacity	Health
3	Health	49925638	49925678	128572	CD8-positive leukocyte percentage	CD8LP	Immunecapacity	Health
3	Health	49925638	49925678	129698	CD3-negative, CD8-negative leukocyte percentage	CD3NCD8NP	Immunecapacity	Health
3	Health	49948979	49949019	129701	CD3-negative, CD8-negative leukocyte percentage	CD3NCD8NP	Immunecapacity	Health
3	Health	49948979	49949019	128151	CD8-negative leukocyte percentage	CD8NLP	Immunecapacity	Health
3	Health	49948979	49949019	128575	CD8-positive leukocyte percentage	CD8LP	Immunecapacity	Health
3	Health	49974087	49974127	128150	CD8-negative leukocyte percentage	CD8NLP	Immunecapacity	Health
3	Health	49974087	49974127	128574	CD8-positive leukocyte percentage	CD8LP	Immunecapacity	Health
3	Health	49974087	49974127	129700	CD3-negative, CD8-negative leukocyte percentage	CD3NCD8NP	Immunecapacity	Health
3	Health	49997278	49997318	129790	CD3-negative, CD8-negative leukocyte percentage	CD3NCD8NP	Immunecapacity	Health
3	Health	49997278	49997318	129154	CD8-positive leukocyte percentage	CD8LP	Immunecapacity	Health
3	Health	49997278	49997318	128500	CD8-negative leukocyte percentage	CD8NLP	Immunecapacity	Health
3	Health	50027715	50027755	128499	CD8-negative leukocyte percentage	CD8NLP	Immunecapacity	Health
3	Health	50027715	50027755	129789	CD3-negative, CD8-negative leukocyte percentage	CD3NCD8NP	Immunecapacity	Health
3	Health	50027715	50027755	129153	CD8-positive leukocyte percentage	CD8LP	Immunecapacity	Health
3	Health	50101100	50101140	129124	CD8-positive leukocyte percentage	CD8LP	Immunecapacity	Health
3	Health	50101100	50101140	128498	CD8-negative leukocyte percentage	CD8NLP	Immunecapacity	Health
3	Health	50101100	50101140	129632	CD3-negative, CD8-negative leukocyte percentage	CD3NCD8NP	Immunecapacity	Health
3	Health	50114602	50114642	129631	CD3-negative, CD8-negative leukocyte percentage	CD3NCD8NP	Immunecapacity	Health
3	Health	50114602	50114642	129123	CD8-positive leukocyte percentage	CD8LP	Immunecapacity	Health
3	Health	50114602	50114642	128497	CD8-negative leukocyte percentage	CD8NLP	Immunecapacity	Health
3	Health	50229516	50229556	128496	CD8-negative leukocyte percentage	CD8NLP	Immunecapacity	Health
3	Health	50229516	50229556	129630	CD3-negative, CD8-negative leukocyte percentage	CD3NCD8NP	Immunecapacity	Health
3	Health	50229516	50229556	129122	CD8-positive leukocyte percentage	CD8LP	Immunecapacity	Health
3	Health	50684363	50684403	129559	CD3-negative, CD8-negative leukocyte percentage	CD3NCD8NP	Immunecapacity	Health
3	Health	50684363	50684403	129186	CD8-positive leukocyte percentage	CD8LP	Immunecapacity	Health
3	Health	50684363	50684403	128531	CD8-negative leukocyte percentage	CD8NLP	Immunecapacity	Health
3	Health	50712086	50712126	128543	CD8-negative leukocyte percentage	CD8NLP	Immunecapacity	Health
3	Health	50712086	50712126	129762	CD3-negative, CD8-negative leukocyte percentage	CD3NCD8NP	Immunecapacity	Health
3	Health	50712086	50712126	129212	CD8-positive leukocyte percentage	CD8LP	Immunecapacity	Health
3	Health	50760616	50760656	129213	CD8-positive leukocyte percentage	CD8LP	Immunecapacity	Health
3	Health	50718803	50718843	129214	CD8-positive leukocyte percentage	CD8LP	Immunecapacity	Health
3	Health	50760616	50760656	128544	CD8-negative leukocyte percentage	CD8NLP	Immunecapacity	Health
3	Health	50718803	50718843	128545	CD8-negative leukocyte percentage	CD8NLP	Immunecapacity	Health
3	Health	50760616	50760656	129763	CD3-negative, CD8-negative leukocyte percentage	CD3NCD8NP	Immunecapacity	Health
3	Health	50718803	50718843	129764	CD3-negative, CD8-negative leukocyte percentage	CD3NCD8NP	Immunecapacity	Health
3	Health	50821995	50822035	128541	CD8-negative leukocyte percentage	CD8NLP	Immunecapacity	Health
3	Health	50821995	50822035	129761	CD3-negative, CD8-negative leukocyte percentage	CD3NCD8NP	Immunecapacity	Health
3	Health	50821995	50822035	129209	CD8-positive leukocyte percentage	CD8LP	Immunecapacity	Health
3	Health	50939728	50939768	129215	CD8-positive leukocyte percentage	CD8LP	Immunecapacity	Health
3	Health	50939728	50939768	128546	CD8-negative leukocyte percentage	CD8NLP	Immunecapacity	Health
3	Health	50939728	50939768	129765	CD3-negative, CD8-negative leukocyte percentage	CD3NCD8NP	Immunecapacity	Health
3	Health	50961878	50961918	129766	CD3-negative, CD8-negative leukocyte percentage	CD3NCD8NP	Immunecapacity	Health
3	Health	50961878	50961918	129216	CD8-positive leukocyte percentage	CD8LP	Immunecapacity	Health
3	Health	50961878	50961918	128547	CD8-negative leukocyte percentage	CD8NLP	Immunecapacity	Health
3	Health	51022209	51022249	128551	CD8-negative leukocyte percentage	CD8NLP	Immunecapacity	Health
3	Health	51022209	51022249	129767	CD3-negative, CD8-negative leukocyte percentage	CD3NCD8NP	Immunecapacity	Health
3	Health	51022209	51022249	129220	CD8-positive leukocyte percentage	CD8LP	Immunecapacity	Health
3	Health	51127824	51127864	129704	CD3-negative, CD8-negative leukocyte percentage	CD3NCD8NP	Immunecapacity	Health
3	Health	51127824	51127864	129217	CD8-positive leukocyte percentage	CD8LP	Immunecapacity	Health
3	Health	51127824	51127864	128548	CD8-negative leukocyte percentage	CD8NLP	Immunecapacity	Health
3	Health	51253515	51253555	129211	CD8-positive leukocyte percentage	CD8LP	Immunecapacity	Health
3	Health	51253515	51253555	129703	CD3-negative, CD8-negative leukocyte percentage	CD3NCD8NP	Immunecapacity	Health
3	Health	51253515	51253555	127416	CD8-negative leukocyte percentage	CD8NLP	Immunecapacity	Health
3	Health	51059972	51060012	129706	CD3-negative, CD8-negative leukocyte percentage	CD3NCD8NP	Immunecapacity	Health
3	Health	51059972	51060012	128550	CD8-negative leukocyte percentage	CD8NLP	Immunecapacity	Health
3	Health	51059972	51060012	129219	CD8-positive leukocyte percentage	CD8LP	Immunecapacity	Health
3	Health	51580087	51580127	129163	CD8-positive leukocyte percentage	CD8LP	Immunecapacity	Health
3	Health	51580087	51580127	129829	CD3-negative, CD8-negative leukocyte percentage	CD3NCD8NP	Immunecapacity	Health
3	Health	51580087	51580127	128504	CD8-negative leukocyte percentage	CD8NLP	Immunecapacity	Health
3	Health	51605682	51605722	128503	CD8-negative leukocyte percentage	CD8NLP	Immunecapacity	Health
3	Health	51605682	51605722	129162	CD8-positive leukocyte percentage	CD8LP	Immunecapacity	Health
3	Health	51605682	51605722	129827	CD3-negative, CD8-negative leukocyte percentage	CD3NCD8NP	Immunecapacity	Health
3	Health	51711566	51711606	129825	CD3-negative, CD8-negative leukocyte percentage	CD3NCD8NP	Immunecapacity	Health
3	Health	51711566	51711606	128502	CD8-negative leukocyte percentage	CD8NLP	Immunecapacity	Health
3	Health	51711566	51711606	129161	CD8-positive leukocyte percentage	CD8LP	Immunecapacity	Health
3	Health	51768717	51768757	129164	CD8-positive leukocyte percentage	CD8LP	Immunecapacity	Health
3	Health	51768717	51768757	129830	CD3-negative, CD8-negative leukocyte percentage	CD3NCD8NP	Immunecapacity	Health
3	Health	51768717	51768757	128505	CD8-negative leukocyte percentage	CD8NLP	Immunecapacity	Health
3	Health	52067581	52067621	129390	CD8-positive leukocyte percentage	CD8LP	Immunecapacity	Health
3	Health	52067581	52067621	129769	CD3-negative, CD8-negative leukocyte percentage	CD3NCD8NP	Immunecapacity	Health
3	Health	52067581	52067621	128672	CD8-negative leukocyte percentage	CD8NLP	Immunecapacity	Health
3	Health	52266719	52266759	129391	CD8-positive leukocyte percentage	CD8LP	Immunecapacity	Health
3	Reproduction	52266719	52266759	130377	Litter size	TNB	Littertraits	Reproduction
3	Health	52266719	52266759	129770	CD3-negative, CD8-negative leukocyte percentage	CD3NCD8NP	Immunecapacity	Health
3	Health	52266719	52266759	128673	CD8-negative leukocyte percentage	CD8NLP	Immunecapacity	Health
3	Health	52286651	52286691	128675	CD8-negative leukocyte percentage	CD8NLP	Immunecapacity	Health
3	Health	52286651	52286691	129393	CD8-positive leukocyte percentage	CD8LP	Immunecapacity	Health
3	Health	52286651	52286691	129771	CD3-negative, CD8-negative leukocyte percentage	CD3NCD8NP	Immunecapacity	Health
3	Health	52315304	52315344	129773	CD3-negative, CD8-negative leukocyte percentage	CD3NCD8NP	Immunecapacity	Health
3	Health	52315304	52315344	128677	CD8-negative leukocyte percentage	CD8NLP	Immunecapacity	Health
3	Health	52315304	52315344	129395	CD8-positive leukocyte percentage	CD8LP	Immunecapacity	Health
3	Health	52432107	52432147	129392	CD8-positive leukocyte percentage	CD8LP	Immunecapacity	Health
3	Health	52432107	52432147	129870	CD3-negative, CD8-negative leukocyte percentage	CD3NCD8NP	Immunecapacity	Health
3	Health	52432107	52432147	128674	CD8-negative leukocyte percentage	CD8NLP	Immunecapacity	Health
3	Health	52740369	52740409	129318	CD8-positive leukocyte percentage	CD8LP	Immunecapacity	Health
3	Health	52740369	52740409	129561	CD3-negative, CD8-negative leukocyte percentage	CD3NCD8NP	Immunecapacity	Health
3	Health	52740369	52740409	128623	CD8-negative leukocyte percentage	CD8NLP	Immunecapacity	Health
3	Health	52951100	52951140	128258	CD8-negative leukocyte percentage	CD8NLP	Immunecapacity	Health
3	Health	52951100	52951140	129385	CD3-negative, CD8-negative leukocyte percentage	CD3NCD8NP	Immunecapacity	Health
3	Health	52951100	52951140	128659	CD8-positive leukocyte percentage	CD8LP	Immunecapacity	Health
3	Health	52967475	52967515	128660	CD8-positive leukocyte percentage	CD8LP	Immunecapacity	Health
3	Health	52967475	52967515	129386	CD3-negative, CD8-negative leukocyte percentage	CD3NCD8NP	Immunecapacity	Health
3	Health	52967475	52967515	128259	CD8-negative leukocyte percentage	CD8NLP	Immunecapacity	Health
3	Health	53016070	53016110	127288	CD8-negative leukocyte percentage	CD8NLP	Immunecapacity	Health
3	Health	53016070	53016110	127301	CD8-positive leukocyte percentage	CD8LP	Immunecapacity	Health
3	Health	53016070	53016110	129387	CD3-negative, CD8-negative leukocyte percentage	CD3NCD8NP	Immunecapacity	Health
3	Health	53054255	53054295	129389	CD3-negative, CD8-negative leukocyte percentage	CD3NCD8NP	Immunecapacity	Health
3	Health	53054255	53054295	128261	CD8-negative leukocyte percentage	CD8NLP	Immunecapacity	Health
3	Health	53054255	53054295	128662	CD8-positive leukocyte percentage	CD8LP	Immunecapacity	Health
3	Health	53086220	53086260	128661	CD8-positive leukocyte percentage	CD8LP	Immunecapacity	Health
3	Health	53086220	53086260	128260	CD8-negative leukocyte percentage	CD8NLP	Immunecapacity	Health
3	Health	53086220	53086260	129388	CD3-negative, CD8-negative leukocyte percentage	CD3NCD8NP	Immunecapacity	Health
3	Health	53110440	53110480	129156	CD8-negative leukocyte percentage	CD8NLP	Immunecapacity	Health
3	Health	53110440	53110480	129775	CD8-positive leukocyte percentage	CD8LP	Immunecapacity	Health
3	Health	53175958	53175998	129774	CD8-positive leukocyte percentage	CD8LP	Immunecapacity	Health
3	Health	53175958	53175998	129155	CD8-negative leukocyte percentage	CD8NLP	Immunecapacity	Health
3	Health	53207168	53207208	128663	CD8-positive leukocyte percentage	CD8LP	Immunecapacity	Health
3	Health	53207168	53207208	127395	CD3-negative, CD8-negative leukocyte percentage	CD3NCD8NP	Immunecapacity	Health
3	Health	53207168	53207208	127401	CD8-negative leukocyte percentage	CD8NLP	Immunecapacity	Health
3	Health	53346354	53346394	128856	CD8-positive leukocyte percentage	CD8LP	Immunecapacity	Health
3	Health	53346354	53346394	129282	CD3-negative, CD8-negative leukocyte percentage	CD3NCD8NP	Immunecapacity	Health
3	Health	53346354	53346394	128368	CD8-negative leukocyte percentage	CD8NLP	Immunecapacity	Health
3	Health	53371360	53371400	128369	CD8-negative leukocyte percentage	CD8NLP	Immunecapacity	Health
3	Health	53371360	53371400	129283	CD3-negative, CD8-negative leukocyte percentage	CD3NCD8NP	Immunecapacity	Health
3	Health	53371360	53371400	128857	CD8-positive leukocyte percentage	CD8LP	Immunecapacity	Health
3	Health	53404901	53404941	128938	CD8-positive leukocyte percentage	CD8LP	Immunecapacity	Health
3	Health	53404901	53404941	129265	CD3-negative, CD8-negative leukocyte percentage	CD3NCD8NP	Immunecapacity	Health
3	Health	53404901	53404941	128390	CD8-negative leukocyte percentage	CD8NLP	Immunecapacity	Health
3	Health	53461691	53461731	128389	CD8-negative leukocyte percentage	CD8NLP	Immunecapacity	Health
3	Health	53461691	53461731	129149	CD3-negative, CD8-negative leukocyte percentage	CD3NCD8NP	Immunecapacity	Health
3	Health	53461691	53461731	128937	CD8-positive leukocyte percentage	CD8LP	Immunecapacity	Health
3	Exterior	53461691	53461731	124344	Coping behavior	COPE	Behavioral	Exterior
3	Health	53489129	53489169	128936	CD8-positive leukocyte percentage	CD8LP	Immunecapacity	Health
3	Health	53489129	53489169	129148	CD3-negative, CD8-negative leukocyte percentage	CD3NCD8NP	Immunecapacity	Health
3	Health	53489129	53489169	128388	CD8-negative leukocyte percentage	CD8NLP	Immunecapacity	Health
3	Health	53504246	53504286	128391	CD8-negative leukocyte percentage	CD8NLP	Immunecapacity	Health
3	Health	53504246	53504286	129150	CD3-negative, CD8-negative leukocyte percentage	CD3NCD8NP	Immunecapacity	Health
3	Health	53504246	53504286	128939	CD8-positive leukocyte percentage	CD8LP	Immunecapacity	Health
3	Health	53530041	53530081	128940	CD8-positive leukocyte percentage	CD8LP	Immunecapacity	Health
3	Health	53530041	53530081	129151	CD3-negative, CD8-negative leukocyte percentage	CD3NCD8NP	Immunecapacity	Health
3	Health	53530041	53530081	128392	CD8-negative leukocyte percentage	CD8NLP	Immunecapacity	Health
3	Health	53562064	53562104	128393	CD8-negative leukocyte percentage	CD8NLP	Immunecapacity	Health
3	Health	53562064	53562104	129152	CD3-negative, CD8-negative leukocyte percentage	CD3NCD8NP	Immunecapacity	Health
3	Health	53562064	53562104	128941	CD8-positive leukocyte percentage	CD8LP	Immunecapacity	Health
3	Health	53562064	53562104	120284	Mycoplasmal pneumonia susceptibility	MPS	Diseasesusceptibility	Health
3	Health	53625830	53625870	128703	CD3-negative, CD8-negative leukocyte percentage	CD3NCD8NP	Immunecapacity	Health
3	Health	53625830	53625870	128859	CD8-positive leukocyte percentage	CD8LP	Immunecapacity	Health
3	Health	53625830	53625870	128373	CD8-negative leukocyte percentage	CD8NLP	Immunecapacity	Health
3	Health	53641738	53641778	128372	CD8-negative leukocyte percentage	CD8NLP	Immunecapacity	Health
3	Health	53641738	53641778	128702	CD3-negative, CD8-negative leukocyte percentage	CD3NCD8NP	Immunecapacity	Health
3	Health	53641738	53641778	128858	CD8-positive leukocyte percentage	CD8LP	Immunecapacity	Health
3	Health	53659277	53659317	128945	CD3-negative, CD8-negative leukocyte percentage	CD3NCD8NP	Immunecapacity	Health
3	Health	53659277	53659317	127361	CD8-negative leukocyte percentage	CD8NLP	Immunecapacity	Health
3	Health	53659277	53659317	127408	CD8-positive leukocyte percentage	CD8LP	Immunecapacity	Health
3	Health	53699283	53699323	127357	CD8-positive leukocyte percentage	CD8LP	Immunecapacity	Health
3	Health	53699283	53699323	127259	CD8-negative leukocyte percentage	CD8NLP	Immunecapacity	Health
3	Health	53699283	53699323	127294	CD3-negative, CD8-negative leukocyte percentage	CD3NCD8NP	Immunecapacity	Health
3	Reproduction	53699283	53699323	130340	Litter size	TNB	Littertraits	Reproduction
3	Health	53737917	53737957	127278	CD3-negative, CD8-negative leukocyte percentage	CD3NCD8NP	Immunecapacity	Health
3	Health	53737917	53737957	127383	CD8-negative leukocyte percentage	CD8NLP	Immunecapacity	Health
3	Health	53737917	53737957	127420	CD8-positive leukocyte percentage	CD8LP	Immunecapacity	Health
3	Health	53845311	53845351	128383	CD8-negative leukocyte percentage	CD8NLP	Immunecapacity	Health
3	Health	53845311	53845351	128912	CD8-positive leukocyte percentage	CD8LP	Immunecapacity	Health
3	Health	53845311	53845351	128946	CD3-negative, CD8-negative leukocyte percentage	CD3NCD8NP	Immunecapacity	Health
3	Production	53461711	54360383	29600	Body weight (birth)	BW	Growth	Production
3	Health	53987548	53987588	128948	CD3-negative, CD8-negative leukocyte percentage	CD3NCD8NP	Immunecapacity	Health
3	Health	53987548	53987588	127362	CD8-negative leukocyte percentage	CD8NLP	Immunecapacity	Health
3	Health	53987548	53987588	127409	CD8-positive leukocyte percentage	CD8LP	Immunecapacity	Health
3	Health	54076649	54076689	127363	CD8-negative leukocyte percentage	CD8NLP	Immunecapacity	Health
3	Health	54076649	54076689	127410	CD8-positive leukocyte percentage	CD8LP	Immunecapacity	Health
3	Health	54076649	54076689	128942	CD3-negative, CD8-negative leukocyte percentage	CD3NCD8NP	Immunecapacity	Health
3	Health	54120193	54120233	128911	CD8-positive leukocyte percentage	CD8LP	Immunecapacity	Health
3	Health	54120193	54120233	128944	CD3-negative, CD8-negative leukocyte percentage	CD3NCD8NP	Immunecapacity	Health
3	Health	54120193	54120233	128382	CD8-negative leukocyte percentage	CD8NLP	Immunecapacity	Health
3	Health	54156769	54156809	128385	CD8-negative leukocyte percentage	CD8NLP	Immunecapacity	Health
3	Health	54156769	54156809	128914	CD8-positive leukocyte percentage	CD8LP	Immunecapacity	Health
3	Health	54156769	54156809	128949	CD3-negative, CD8-negative leukocyte percentage	CD3NCD8NP	Immunecapacity	Health
3	Health	54225387	54225427	128816	CD8-positive leukocyte percentage	CD8LP	Immunecapacity	Health
3	Health	54225387	54225427	129116	CD3-negative, CD8-negative leukocyte percentage	CD3NCD8NP	Immunecapacity	Health
3	Health	54225387	54225427	128304	CD8-negative leukocyte percentage	CD8NLP	Immunecapacity	Health
3	Health	54244305	54244345	128305	CD8-negative leukocyte percentage	CD8NLP	Immunecapacity	Health
3	Health	54244305	54244345	128817	CD8-positive leukocyte percentage	CD8LP	Immunecapacity	Health
3	Health	54244305	54244345	129117	CD3-negative, CD8-negative leukocyte percentage	CD3NCD8NP	Immunecapacity	Health
3	Health	54268185	54268225	128950	CD3-negative, CD8-negative leukocyte percentage	CD3NCD8NP	Immunecapacity	Health
3	Health	54268185	54268225	127364	CD8-negative leukocyte percentage	CD8NLP	Immunecapacity	Health
3	Health	54268185	54268225	127411	CD8-positive leukocyte percentage	CD8LP	Immunecapacity	Health
3	Health	54360363	54360403	128910	CD8-positive leukocyte percentage	CD8LP	Immunecapacity	Health
3	Health	54360363	54360403	128943	CD3-negative, CD8-negative leukocyte percentage	CD3NCD8NP	Immunecapacity	Health
3	Health	54360363	54360403	128381	CD8-negative leukocyte percentage	CD8NLP	Immunecapacity	Health
3	Health	54418663	54418703	128955	CD3-negative, CD8-negative leukocyte percentage	CD3NCD8NP	Immunecapacity	Health
3	Health	54418663	54418703	127369	CD8-negative leukocyte percentage	CD8NLP	Immunecapacity	Health
3	Health	54418663	54418703	127414	CD8-positive leukocyte percentage	CD8LP	Immunecapacity	Health
3	Health	54443093	54443133	128956	CD3-negative, CD8-negative leukocyte percentage	CD3NCD8NP	Immunecapacity	Health
3	Health	54443093	54443133	128963	CD8-positive leukocyte percentage	CD8LP	Immunecapacity	Health
3	Health	54443093	54443133	128425	CD8-negative leukocyte percentage	CD8NLP	Immunecapacity	Health
3	Health	54482887	54482927	128652	CD8-positive leukocyte percentage	CD8LP	Immunecapacity	Health
3	Health	54482887	54482927	129115	CD3-negative, CD8-negative leukocyte percentage	CD3NCD8NP	Immunecapacity	Health
3	Health	54482887	54482927	128242	CD8-negative leukocyte percentage	CD8NLP	Immunecapacity	Health
3	Health	54506401	54506441	127393	CD8-negative leukocyte percentage	CD8NLP	Immunecapacity	Health
3	Health	54506401	54506441	129119	CD3-negative, CD8-negative leukocyte percentage	CD3NCD8NP	Immunecapacity	Health
3	Health	54506401	54506441	128654	CD8-positive leukocyte percentage	CD8LP	Immunecapacity	Health
3	Health	54542385	54542425	128655	CD8-positive leukocyte percentage	CD8LP	Immunecapacity	Health
3	Health	54542385	54542425	129120	CD3-negative, CD8-negative leukocyte percentage	CD3NCD8NP	Immunecapacity	Health
3	Health	54542385	54542425	128244	CD8-negative leukocyte percentage	CD8NLP	Immunecapacity	Health
3	Health	54583195	54583235	128245	CD8-negative leukocyte percentage	CD8NLP	Immunecapacity	Health
3	Health	54583195	54583235	128656	CD8-positive leukocyte percentage	CD8LP	Immunecapacity	Health
3	Health	54583195	54583235	129121	CD3-negative, CD8-negative leukocyte percentage	CD3NCD8NP	Immunecapacity	Health
3	Health	54593779	54593819	128302	CD8-negative leukocyte percentage	CD8NLP	Immunecapacity	Health
3	Health	54593779	54593819	128781	CD8-positive leukocyte percentage	CD8LP	Immunecapacity	Health
3	Health	54593779	54593819	128954	CD3-negative, CD8-negative leukocyte percentage	CD3NCD8NP	Immunecapacity	Health
3	Health	54600605	54600645	127234	CD8-negative leukocyte percentage	CD8NLP	Immunecapacity	Health
3	Health	54600605	54600645	127240	CD8-positive leukocyte percentage	CD8LP	Immunecapacity	Health
3	Health	54600605	54600645	128951	CD3-negative, CD8-negative leukocyte percentage	CD3NCD8NP	Immunecapacity	Health
3	Health	54624237	54624277	128952	CD3-negative, CD8-negative leukocyte percentage	CD3NCD8NP	Immunecapacity	Health
3	Health	54624237	54624277	127235	CD8-negative leukocyte percentage	CD8NLP	Immunecapacity	Health
3	Health	54624237	54624277	127241	CD8-positive leukocyte percentage	CD8LP	Immunecapacity	Health
3	Health	54632108	54632148	128243	CD8-negative leukocyte percentage	CD8NLP	Immunecapacity	Health
3	Health	54632108	54632148	128653	CD8-positive leukocyte percentage	CD8LP	Immunecapacity	Health
3	Health	54632108	54632148	129118	CD3-negative, CD8-negative leukocyte percentage	CD3NCD8NP	Immunecapacity	Health
3	Health	54701240	54701280	128780	CD8-positive leukocyte percentage	CD8LP	Immunecapacity	Health
3	Health	54701240	54701280	128953	CD3-negative, CD8-negative leukocyte percentage	CD3NCD8NP	Immunecapacity	Health
3	Health	54701240	54701280	128301	CD8-negative leukocyte percentage	CD8NLP	Immunecapacity	Health
3	Health	54742314	54742354	128303	CD8-negative leukocyte percentage	CD8NLP	Immunecapacity	Health
3	Health	54742314	54742354	128782	CD8-positive leukocyte percentage	CD8LP	Immunecapacity	Health
3	Health	54742314	54742354	128960	CD3-negative, CD8-negative leukocyte percentage	CD3NCD8NP	Immunecapacity	Health
3	Health	54785624	54785664	128957	CD3-negative, CD8-negative leukocyte percentage	CD3NCD8NP	Immunecapacity	Health
3	Health	54785624	54785664	127330	CD8-negative leukocyte percentage	CD8NLP	Immunecapacity	Health
3	Health	54785624	54785664	127373	CD8-positive leukocyte percentage	CD8LP	Immunecapacity	Health
3	Health	54807160	54807200	127374	CD8-positive leukocyte percentage	CD8LP	Immunecapacity	Health
3	Health	54807160	54807200	127331	CD8-negative leukocyte percentage	CD8NLP	Immunecapacity	Health
3	Health	54807160	54807200	128958	CD3-negative, CD8-negative leukocyte percentage	CD3NCD8NP	Immunecapacity	Health
3	Health	54845585	54845625	127332	CD8-negative leukocyte percentage	CD8NLP	Immunecapacity	Health
3	Health	54845585	54845625	127375	CD8-positive leukocyte percentage	CD8LP	Immunecapacity	Health
3	Health	54845585	54845625	128959	CD3-negative, CD8-negative leukocyte percentage	CD3NCD8NP	Immunecapacity	Health
3	Health	54971627	54971667	128697	CD3-negative, CD8-negative leukocyte percentage	CD3NCD8NP	Immunecapacity	Health
3	Health	54963503	54963543	128698	CD3-negative, CD8-negative leukocyte percentage	CD3NCD8NP	Immunecapacity	Health
3	Health	54971627	54971667	128775	CD8-positive leukocyte percentage	CD8LP	Immunecapacity	Health
3	Health	54963503	54963543	128776	CD8-positive leukocyte percentage	CD8LP	Immunecapacity	Health
3	Health	54971627	54971667	128294	CD8-negative leukocyte percentage	CD8NLP	Immunecapacity	Health
3	Health	54963503	54963543	128295	CD8-negative leukocyte percentage	CD8NLP	Immunecapacity	Health
3	Health	55070471	55070511	128699	CD3-negative, CD8-negative leukocyte percentage	CD3NCD8NP	Immunecapacity	Health
3	Health	55070471	55070511	127376	CD8-positive leukocyte percentage	CD8LP	Immunecapacity	Health
3	Health	55070471	55070511	127333	CD8-negative leukocyte percentage	CD8NLP	Immunecapacity	Health
3	Health	55342161	55342201	128292	CD8-negative leukocyte percentage	CD8NLP	Immunecapacity	Health
3	Health	55342161	55342201	128695	CD3-negative, CD8-negative leukocyte percentage	CD3NCD8NP	Immunecapacity	Health
3	Health	55342161	55342201	128773	CD8-positive leukocyte percentage	CD8LP	Immunecapacity	Health
3	Health	55382599	55382639	128696	CD3-negative, CD8-negative leukocyte percentage	CD3NCD8NP	Immunecapacity	Health
3	Health	55382599	55382639	128774	CD8-positive leukocyte percentage	CD8LP	Immunecapacity	Health
3	Health	55382599	55382639	128293	CD8-negative leukocyte percentage	CD8NLP	Immunecapacity	Health
3	Health	55444947	55444987	128291	CD8-negative leukocyte percentage	CD8NLP	Immunecapacity	Health
3	Health	55444947	55444987	128694	CD3-negative, CD8-negative leukocyte percentage	CD3NCD8NP	Immunecapacity	Health
3	Health	55444947	55444987	128772	CD8-positive leukocyte percentage	CD8LP	Immunecapacity	Health
3	Health	55461687	55461727	128701	CD3-negative, CD8-negative leukocyte percentage	CD3NCD8NP	Immunecapacity	Health
3	Health	55461687	55461727	128778	CD8-positive leukocyte percentage	CD8LP	Immunecapacity	Health
3	Health	55461687	55461727	128297	CD8-negative leukocyte percentage	CD8NLP	Immunecapacity	Health
3	Health	55484864	55484904	128306	CD8-negative leukocyte percentage	CD8NLP	Immunecapacity	Health
3	Health	55484864	55484904	128513	CD3-negative, CD8-negative leukocyte percentage	CD3NCD8NP	Immunecapacity	Health
3	Health	55484864	55484904	128819	CD8-positive leukocyte percentage	CD8LP	Immunecapacity	Health
3	Health	55507470	55507510	128821	CD8-positive leukocyte percentage	CD8LP	Immunecapacity	Health
3	Health	55507470	55507510	128308	CD8-negative leukocyte percentage	CD8NLP	Immunecapacity	Health
3	Health	55507470	55507510	128515	CD3-negative, CD8-negative leukocyte percentage	CD3NCD8NP	Immunecapacity	Health
3	Meat_and_Carcass	55507470	55507510	22472	Palmitoleic acid content	FA-C16:1	Fattyacidcontent	Meat_and_Carcass
3	Production	55461707	56429533	29601	Body weight (birth)	BW	Growth	Production
3	Reproduction	55461707	56429533	57516	Litter birth interval	LBINT	Reproductivetraits	Reproduction
3	Meat_and_Carcass	48866027	49073673	12666	Meat color a*	CIEa	Meatcolor	Meat_and_Carcass
3	Meat_and_Carcass	49918454	50127210	21358	45 min-24 h pH decline	PHDEC	pH	Meat_and_Carcass
1	Health	239657454	239657494	167295	Periweaning failure to thrive syndrome	PFTS	Diseasesusceptibility	Health
1	Health	239657454	239657494	167315	Periweaning failure to thrive syndrome	PFTS	Diseasesusceptibility	Health
1	Reproduction	239558796	239558836	140116	Total number born alive	NBA	Littertraits	Reproduction
1	Reproduction	239775798	239775838	140125	Total number born alive	NBA	Littertraits	Reproduction
1	Meat_and_Carcass	236458805	236458845	19371	Ash content	ASH	Chemistry	Meat_and_Carcass
1	Exterior	239078143	239078183	30965	Maternal infanticide	MATINF	Behavioral	Exterior
1	Reproduction	239046421	239149699	18060	Total number born alive	NBA	Littertraits	Reproduction
1	Exterior	238972324	239822661	64700	Lumbar vertebra number	LVNUM	conformation	Exterior
7	Meat_and_Carcass	51358795	51358835	160906	Dressing percentage	DRESS%	Anatomy	Meat_and_Carcass
7	Meat_and_Carcass	53405087	53405127	160941	Dressing percentage	DRESS%	Anatomy	Meat_and_Carcass
7	Health	52033314	52890898	171149	Hemoglobin	HGB	bloodparameters	Health
7	Meat_and_Carcass	51828776	51828816	147356	Intramuscular fat content	IMF	fatness	Meat_and_Carcass
7	Meat_and_Carcass	53063127	53063167	213657	Eicosadienoic acid to linoleic acid ratio	FAELR	Fattyacidcontent	Meat_and_Carcass
7	Meat_and_Carcass	53102984	53103024	147357	Intramuscular fat content	IMF	fatness	Meat_and_Carcass
7	Meat_and_Carcass	51358795	51358835	101704	Cis-11-Eicosenoic acid to oleic acid ratio	FAEOR	Fattyacidcontent	Meat_and_Carcass
7	Meat_and_Carcass	51376013	51376053	101957	Eicosatrienoic acid to alpha-linolenic acid ratio	FAEALR	Fattyacidcontent	Meat_and_Carcass
7	Meat_and_Carcass	51398142	51398182	101702	Cis-11-Eicosenoic acid to oleic acid ratio	FAEOR	Fattyacidcontent	Meat_and_Carcass
7	Meat_and_Carcass	51426255	51426295	101698	Cis-11-Eicosenoic acid to oleic acid ratio	FAEOR	Fattyacidcontent	Meat_and_Carcass
7	Health	51570526	51570566	127159	Basophil percentage	BASOP	Immunecapacity	Health
7	Reproduction	51976223	52117335	18305	Number of mummified pigs	MUMM	Littertraits	Reproduction
7	Health	52117315	52117355	127160	Basophil percentage	BASOP	Immunecapacity	Health
7	Health	52139285	52139325	127161	Basophil percentage	BASOP	Immunecapacity	Health
7	Meat_and_Carcass	54185528	54185568	101686	Cis-11-Eicosenoic acid to oleic acid ratio	FAEOR	Fattyacidcontent	Meat_and_Carcass
7	Meat_and_Carcass	52471495	52615294	5820	Carcass length	CRCL	Anatomy	Meat_and_Carcass
14	Health	121605544	121605584	167331	Periweaning failure to thrive syndrome	PFTS	Diseasesusceptibility	Health
15	Meat_and_Carcass	104771792	104771832	168339	Meat color b*	CIEb	Meatcolor	Meat_and_Carcass
15	Production	82332403	82332443	153652	Body weight (150 days)	BW	Growth	Production
15	Meat_and_Carcass	82368925	82368965	160472	Average backfat thickness	BFT	fatness	Meat_and_Carcass
15	Reproduction	82075530	82075570	130335	Litter size	TNB	Littertraits	Reproduction
15	Meat_and_Carcass	82176672	82176712	23353	Backfat at rump	BFTR	fatness	Meat_and_Carcass
15	Reproduction	102994155	103712998	126685	Left teat number	LTNUM	Reproductiveorgans	Reproduction
2	Meat_and_Carcass	24096019	24096059	176589	Intramuscular fat content	IMF	fatness	Meat_and_Carcass
2	Meat_and_Carcass	24704271	24704311	161066	Dressing percentage	DRESS%	Anatomy	Meat_and_Carcass
2	Meat_and_Carcass	24771121	24771161	161199	Dressing percentage	DRESS%	Anatomy	Meat_and_Carcass
2	Meat_and_Carcass	24914847	24914887	168387	cis-Vaccenic acid content	FA-C18:1n7	Fattyacidcontent	Meat_and_Carcass
2	Reproduction	23759044	23759084	95464	Birth weight variability	BWVAR	Littertraits	Reproduction
2	Meat_and_Carcass	23866504	23866544	135428	Intermuscular fat content	IMFAT	fatness	Meat_and_Carcass
2	Exterior	23989821	23989861	124328	Coping behavior	COPE	Behavioral	Exterior
2	Production	24006961	24007001	106365	Body weight (30 weeks)	Wt	Growth	Production
2	Exterior	24320755	24320795	124329	Coping behavior	COPE	Behavioral	Exterior
2	Exterior	24614071	24614111	125597	Front leg conformation	FRLEGC	conformation	Exterior
2	Exterior	24658779	24658819	124330	Coping behavior	COPE	Behavioral	Exterior
2	Exterior	24658779	24658819	124638	Coping behavior	COPE	Behavioral	Exterior
2	Exterior	24658779	24658819	124928	Coping behavior	COPE	Behavioral	Exterior
2	Exterior	24665958	24665998	124929	Coping behavior	COPE	Behavioral	Exterior
2	Exterior	24665958	24665998	124639	Coping behavior	COPE	Behavioral	Exterior
2	Exterior	24665958	24665998	124331	Coping behavior	COPE	Behavioral	Exterior
2	Reproduction	24914847	24914887	130302	Litter size	TNB	Littertraits	Reproduction
2	Meat_and_Carcass	24837543	25614783	119823	Shear force at first peak	SF1P	texture	Meat_and_Carcass
2	Meat_and_Carcass	23524657	23690227	31521	pH 24 hr post mortem (ham)	pH	pH	Meat_and_Carcass
2	Meat_and_Carcass	23524657	23690227	31530	pH 24 hr post mortem (ham)	pH	pH	Meat_and_Carcass
2	Meat_and_Carcass	24542075	24669437	744	Marbling	MARB	fatness	Meat_and_Carcass
2	Meat_and_Carcass	24669437	25198263	6248	Juiciness score	JUICE	flavor	Meat_and_Carcass
AD Overlapped With CD
CHR	QTL_type	start_pos	end_pos	QTL_ID	trait_ID	Abbrev	breed	QTL_type
2	Reproduction	87754822	87754862	32745	Age at puberty	AGEP	Reproductivetraits	Reproduction
2	Reproduction	87754822	87754862	21978	Age at puberty	AGEP	Reproductivetraits	Reproduction
2	Reproduction	88438603	88438643	22009	Age at puberty	AGEP	Reproductivetraits	Reproduction
6	Health	94536425	94536465	180393	Alkaline phosphatase activity	ALPA	bloodparameters	Health
6	Production	92897920	92897960	170846	Average daily gain	ADG	Growth	Production
6	Meat_and_Carcass	96169446	96169486	23283	Backfat at rump	BFTR	fatness	Meat_and_Carcass
6	Health	88193807	88193847	170965	Blood albumin level	ALBUM	bloodparameters	Health
6	Meat_and_Carcass	89758295	89758335	193466	Capric acid content	FA-C10:0	Fattyacidcontent	Meat_and_Carcass
6	Meat_and_Carcass	89829900	89829940	193467	Capric acid content	FA-C10:0	Fattyacidcontent	Meat_and_Carcass
6	Meat_and_Carcass	90030196	90450386	16977	Carcass length	CRCL	Anatomy	Meat_and_Carcass
2	Meat_and_Carcass	86152837	86152877	160898	Conductivity 45 minutes post-mortem	COND	ConductivityImpedance	Meat_and_Carcass
6	Meat_and_Carcass	92860989	92861029	161161	Conductivity 45 minutes post-mortem	COND	ConductivityImpedance	Meat_and_Carcass
2	Exterior	86176663	86176703	124339	Coping behavior	COPE	Behavioral	Exterior
2	Exterior	87798520	87798560	124340	Coping behavior	COPE	Behavioral	Exterior
6	Production	93010229	93010269	170854	Days to 100 kg	D100	Growth	Production
6	Production	86804742	86804782	139912	Days to 110 kg	D110	Growth	Production
6	Production	86543892	86543932	140024	Days to 110 kg	D110	Growth	Production
6	Meat_and_Carcass	94570146	94570186	36175	Drip loss	DRIPL	texture	Meat_and_Carcass
6	Meat_and_Carcass	94536425	94536465	36180	Drip loss	DRIPL	texture	Meat_and_Carcass
6	Production	86804742	86804782	139911	Feed conversion ratio	FEEDCON	feedconversion	Production
6	Production	86543892	86543932	139928	Feed conversion ratio	FEEDCON	feedconversion	Production
6	Production	87274008	87274048	140082	Feed conversion ratio	FEEDCON	feedconversion	Production
6	Production	94962183	95772705	135626	Feed conversion ratio	FEEDCON	feedconversion	Production
6	Exterior	96066414	96066454	125718	Front foot size	FFOOTS	conformation	Exterior
6	Exterior	96066414	96066454	125628	Front leg conformation	FRLEGC	conformation	Exterior
6	Exterior	93958166	93958206	16585	Gait score (overall)	GAITO	conformation	Exterior
6	Meat_and_Carcass	90716055	90716095	153512	Ham weight	HAMWT	Anatomy	Meat_and_Carcass
6	Meat_and_Carcass	93197322	93197362	153620	Ham weight	HAMWT	Anatomy	Meat_and_Carcass
6	Meat_and_Carcass	93209586	93209626	153621	Ham weight	HAMWT	Anatomy	Meat_and_Carcass
6	Meat_and_Carcass	93214346	93214386	153622	Ham weight	HAMWT	Anatomy	Meat_and_Carcass
6	Exterior	96066414	96066454	125673	Hind feet conformation	HFEETC	conformation	Exterior
6	Exterior	87343198	87343238	125688	Hind leg conformation	HLEGC	conformation	Exterior
6	Exterior	93958166	93958206	16421	Hind leg conformation	HLEGC	conformation	Exterior
6	Exterior	96066414	96066454	125612	Hind leg conformation	HLEGC	conformation	Exterior
2	Meat_and_Carcass	86926942	86926982	147265	Intramuscular fat content	IMF	fatness	Meat_and_Carcass
2	Meat_and_Carcass	88083502	88083542	147266	Intramuscular fat content	IMF	fatness	Meat_and_Carcass
2	Meat_and_Carcass	88396503	88396543	147267	Intramuscular fat content	IMF	fatness	Meat_and_Carcass
6	Meat_and_Carcass	87945623	87945663	213563	Intramuscular fat content	IMF	fatness	Meat_and_Carcass
6	Meat_and_Carcass	87950977	87951017	65391	Intramuscular fat content	IMF	fatness	Meat_and_Carcass
6	Meat_and_Carcass	87951280	87951320	65392	Intramuscular fat content	IMF	fatness	Meat_and_Carcass
2	Reproduction	87839735	87839775	140129	Litter weight, piglets born alive	BALWT	Littertraits	Reproduction
2	Health	86817772	86817812	107355	Lymphocyte number	LYMPH	Immunecapacity	Health
2	Health	87247715	87247755	27320	Mean corpuscular hemoglobin content	MCH	bloodparameters	Health
2	Health	87530954	87530994	27326	Mean corpuscular hemoglobin content	MCH	bloodparameters	Health
2	Health	87798520	87798560	27316	Mean corpuscular hemoglobin content	MCH	bloodparameters	Health
2	Health	87792969	87793009	27331	Mean corpuscular hemoglobin content	MCH	bloodparameters	Health
2	Health	88226726	88226766	27330	Mean corpuscular hemoglobin content	MCH	bloodparameters	Health
2	Health	88382380	88382420	27337	Mean corpuscular hemoglobin content	MCH	bloodparameters	Health
2	Health	88396503	88396543	27343	Mean corpuscular hemoglobin content	MCH	bloodparameters	Health
2	Health	88861775	88861815	27338	Mean corpuscular hemoglobin content	MCH	bloodparameters	Health
2	Health	87247715	87247755	27389	Mean corpuscular volume	MCV	bloodparameters	Health
2	Health	87530954	87530994	27415	Mean corpuscular volume	MCV	bloodparameters	Health
2	Health	87798520	87798560	27385	Mean corpuscular volume	MCV	bloodparameters	Health
2	Health	87792969	87793009	27375	Mean corpuscular volume	MCV	bloodparameters	Health
2	Health	88226726	88226766	27390	Mean corpuscular volume	MCV	bloodparameters	Health
2	Health	88382380	88382420	27377	Mean corpuscular volume	MCV	bloodparameters	Health
6	Health	88399967	88400007	107436	Mean corpuscular volume	MCV	bloodparameters	Health
6	Meat_and_Carcass	88853318	88853358	27296	Meat color a*	CIEa	Meatcolor	Meat_and_Carcass
6	Meat_and_Carcass	89164392	89164432	27297	Meat color a*	CIEa	Meatcolor	Meat_and_Carcass
6	Meat_and_Carcass	89524489	89524529	27298	Meat color a*	CIEa	Meatcolor	Meat_and_Carcass
6	Meat_and_Carcass	87824396	87824436	160492	Meat color a*	CIEa	Meatcolor	Meat_and_Carcass
6	Meat_and_Carcass	97104655	97104695	160484	Meat color L*	CIEL	Meatcolor	Meat_and_Carcass
6	Meat_and_Carcass	86804742	86804782	168398	Muscle moisture percentage	MMP	Chemistry	Meat_and_Carcass
6	Meat_and_Carcass	86511828	86511868	213699	Myristic acid content	FA-C14:0	Fattyacidcontent	Meat_and_Carcass
6	Reproduction	96638517	97180581	4570	Number of mummified pigs	MUMM	Littertraits	Reproduction
2	Reproduction	87434776	87434816	95494	Number of stillborn	NSB	Littertraits	Reproduction
6	Reproduction	88399967	88400007	95496	Number of stillborn	NSB	Littertraits	Reproduction
6	Meat_and_Carcass	86511828	86511868	213713	Palmitic acid to myristic acid ratio	FAPMR	Fattyacidcontent	Meat_and_Carcass
2	Health	87468309	87468349	107555	Platelet count	PLTCT	bloodparameters	Health
2	Health	87499298	87499338	107556	Platelet count	PLTCT	bloodparameters	Health
2	Health	87486379	87486419	107557	Platelet count	PLTCT	bloodparameters	Health
2	Meat_and_Carcass	87798520	87798560	168438	Polyunsaturated fatty acid to saturated fatty acid ratio	PSR	Fattyacidcontent	Meat_and_Carcass
2	Health	87792969	87793009	27454	Red cell distribution width	RCDW	bloodparameters	Health
2	Health	88382380	88382420	27455	Red cell distribution width	RCDW	bloodparameters	Health
6	Meat_and_Carcass	86757730	86757770	153619	Shoulder weight	SHOUWT	Anatomy	Meat_and_Carcass
6	Meat_and_Carcass	94440144	94462552	767	Skin weight	SKINWT	Anatomy	Meat_and_Carcass
2	Exterior	88104367	88104407	137047	Splay leg	SPLEG	defects	Exterior
2	Exterior	88205544	88205584	137048	Splay leg	SPLEG	defects	Exterior
2	Reproduction	88286276	89123545	126655	Teat number	TNUM	Reproductiveorgans	Reproduction
6	Reproduction	89786896	89786936	211774	Teat number	TNUM	Reproductiveorgans	Reproduction
6	Reproduction	91680309	92357975	4573	Teat number	TNUM	Reproductiveorgans	Reproduction
14	Reproduction	115176435	115176475	211786	Teat number	TNUM	Reproductiveorgans	Reproduction
6	Exterior	87315554	88255250	64632	Thoracic vertebra number	TVNUM	conformation	Exterior
6	Exterior	88227192	88886296	64721	Thoracic vertebra number	TVNUM	conformation	Exterior
6	Exterior	89012232	89703228	64633	Thoracic vertebra number	TVNUM	conformation	Exterior
6	Exterior	96066414	96066454	125555	Top line conformation	TOPLC	conformation	Exterior

## Sheet: Supplementary Table 3
Supplementary Table 3. Significantly enriched GO terms and KEGG pathways of candidate genes of ROH hotspots.
American Duroc pigs
GroupID	Category	Term	Description	LogP	Log(q-value)	InTerm_InList	Genes	Symbols
1_Summary	GO Molecular Functions	GO:0016788	hydrolase activity, acting on ester bonds	-7.20791	-2.84471	25/767	411,818,3633,3932,3988,5393,5532,5538,5771,5797,5932,8073,8654,9348,9562,9663,26523,65258,80149,84618,84647,171586,338599,340654,643418,6093,55125,58529,90853	ARSB,CAMK2G,INPP5B,LCK,LIPA,EXOSC9,PPP3CB,PPT1,PTPN2,PTPRM,RBBP8,PTP4A2,PDE5A,NDST3,MINPP1,LPIN2,AGO1,MPPE1,ZC3H12A,NT5C1A,PLA2G12B,ABHD3,DUSP29,LIPM,LIPN,ROCK1,CEP192,MYOZ1,SPOCD1
1_Member	GO Molecular Functions	GO:0016788	hydrolase activity, acting on ester bonds	-7.20791	-2.84471	25/767	411,818,3633,3932,3988,5393,5532,5538,5771,5797,5932,8073,8654,9348,9562,9663,26523,65258,80149,84618,84647,171586,338599,340654,643418	ARSB,CAMK2G,INPP5B,LCK,LIPA,EXOSC9,PPP3CB,PPT1,PTPN2,PTPRM,RBBP8,PTP4A2,PDE5A,NDST3,MINPP1,LPIN2,AGO1,MPPE1,ZC3H12A,NT5C1A,PLA2G12B,ABHD3,DUSP29,LIPM,LIPN
1_Member	GO Molecular Functions	GO:0042578	phosphoric ester hydrolase activity	-4.27108	-1.12241	13/375	818,3633,3932,5532,5771,5797,8073,8654,9562,9663,65258,84618,338599	CAMK2G,INPP5B,LCK,PPP3CB,PTPN2,PTPRM,PTP4A2,PDE5A,MINPP1,LPIN2,MPPE1,NT5C1A,DUSP29
1_Member	GO Biological Processes	GO:0016311	dephosphorylation	-4.20477	-1.12033	15/492	818,3633,3932,5532,5771,5797,6093,8073,9562,9663,55125,58529,84618,90853,338599	CAMK2G,INPP5B,LCK,PPP3CB,PTPN2,PTPRM,ROCK1,PTP4A2,MINPP1,LPIN2,CEP192,MYOZ1,NT5C1A,SPOCD1,DUSP29
1_Member	GO Molecular Functions	GO:0016791	phosphatase activity	-4.14728	-1.10469	11/282	818,3633,3932,5532,5771,5797,8073,9562,9663,84618,338599	CAMK2G,INPP5B,LCK,PPP3CB,PTPN2,PTPRM,PTP4A2,MINPP1,LPIN2,NT5C1A,DUSP29
1_Member	GO Molecular Functions	GO:0004721	phosphoprotein phosphatase activity	-3.50545	-0.811299	8/182	818,3932,5532,5771,5797,8073,9562,338599	CAMK2G,LCK,PPP3CB,PTPN2,PTPRM,PTP4A2,MINPP1,DUSP29
1_Member	GO Biological Processes	GO:0006470	protein dephosphorylation	-3.00225	-0.578572	10/326	818,3932,5532,5771,5797,6093,8073,9562,58529,338599	CAMK2G,LCK,PPP3CB,PTPN2,PTPRM,ROCK1,PTP4A2,MINPP1,MYOZ1,DUSP29
1_Member	GO Molecular Functions	GO:0004725	protein tyrosine phosphatase activity	-1.79306	0	4/104	5771,5797,8073,338599	PTPN2,PTPRM,PTP4A2,DUSP29
1_Member	GO Biological Processes	GO:0035335	peptidyl-tyrosine dephosphorylation	-1.79306	0	4/104	5771,5797,8073,338599	PTPN2,PTPRM,PTP4A2,DUSP29
2_Summary	GO Molecular Functions	GO:0005509	calcium ion binding	-3.88084	-1.00901	18/713	308,310,1000,1828,3208,4146,5532,7060,9806,10367,23499,26256,51440,64072,84647,147409,170392,553115	ANXA5,ANXA7,CDH2,DSG1,HPCA,MATN1,PPP3CB,THBS4,SPOCK2,MICU1,MACF1,CABYR,HPCAL4,CDH23,PLA2G12B,DSG4,OIT3,PEF1
2_Member	GO Molecular Functions	GO:0005509	calcium ion binding	-3.88084	-1.00901	18/713	308,310,1000,1828,3208,4146,5532,7060,9806,10367,23499,26256,51440,64072,84647,147409,170392,553115	ANXA5,ANXA7,CDH2,DSG1,HPCA,MATN1,PPP3CB,THBS4,SPOCK2,MICU1,MACF1,CABYR,HPCAL4,CDH23,PLA2G12B,DSG4,OIT3,PEF1
3_Summary	GO Biological Processes	GO:0006665	sphingolipid metabolic process	-3.74119	-0.934293	8/168	5538,5660,9218,127550,142891,256987,259230,347735,65258	PPT1,PSAP,VAPA,A3GALT2,SAMD8,SERINC5,SGMS1,SERINC2,MPPE1
3_Member	GO Biological Processes	GO:0006665	sphingolipid metabolic process	-3.74119	-0.934293	8/168	5538,5660,9218,127550,142891,256987,259230,347735	PPT1,PSAP,VAPA,A3GALT2,SAMD8,SERINC5,SGMS1,SERINC2
3_Member	GO Biological Processes	GO:0006643	membrane lipid metabolic process	-3.70304	-0.908044	9/216	5538,5660,9218,65258,127550,142891,256987,259230,347735	PPT1,PSAP,VAPA,MPPE1,A3GALT2,SAMD8,SERINC5,SGMS1,SERINC2
3_Member	GO Biological Processes	GO:0046467	membrane lipid biosynthetic process	-1.90462	-0.01709	5/148	9218,65258,127550,142891,259230	VAPA,MPPE1,A3GALT2,SAMD8,SGMS1
3_Member	GO Biological Processes	GO:0030148	sphingolipid biosynthetic process	-1.72573	0	4/109	9218,127550,142891,259230	VAPA,A3GALT2,SAMD8,SGMS1
4_Summary	GO Biological Processes	GO:0048193	Golgi vesicle transport	-3.63126	-0.876608	12/378	7805,9218,9522,9632,9871,11031,23499,27095,56907,65258,114815,553115	LAPTM5,VAPA,SCAMP1,SEC24C,SEC24D,RAB31,MACF1,TRAPPC3,SPIRE1,MPPE1,SORCS1,PEF1
4_Member	GO Biological Processes	GO:0048193	Golgi vesicle transport	-3.63126	-0.876608	12/378	7805,9218,9522,9632,9871,11031,23499,27095,56907,65258,114815,553115	LAPTM5,VAPA,SCAMP1,SEC24C,SEC24D,RAB31,MACF1,TRAPPC3,SPIRE1,MPPE1,SORCS1,PEF1
4_Member	GO Biological Processes	GO:0006892	post-Golgi vesicle-mediated transport	-2.48861	-0.310105	5/107	7805,9522,11031,23499,114815	LAPTM5,SCAMP1,RAB31,MACF1,SORCS1
5_Summary	GO Cellular Components	GO:0000139	Golgi membrane	-3.44944	-0.793809	18/774	753,6093,9218,9348,9469,9522,9632,9871,11031,27095,54941,83539,127550,142891,170384,201475,259230,553115	LDLRAD4,ROCK1,VAPA,NDST3,CHST3,SCAMP1,SEC24C,SEC24D,RAB31,TRAPPC3,RNF125,CHST9,A3GALT2,SAMD8,FUT11,RAB12,SGMS1,PEF1
5_Member	GO Cellular Components	GO:0000139	Golgi membrane	-3.44944	-0.793809	18/774	753,6093,9218,9348,9469,9522,9632,9871,11031,27095,54941,83539,127550,142891,170384,201475,259230,553115	LDLRAD4,ROCK1,VAPA,NDST3,CHST3,SCAMP1,SEC24C,SEC24D,RAB31,TRAPPC3,RNF125,CHST9,A3GALT2,SAMD8,FUT11,RAB12,SGMS1,PEF1
6_Summary	GO Molecular Functions	GO:0070491	repressing transcription factor binding	-3.28369	-0.712888	5/71	3065,5932,11107,55212,84858,2275,6760,9663,9967,23522,55223,79647,133746,284252,5393,5771,26508	HDAC1,RBBP8,PRDM5,BBS7,ZNF503,FHL3,SS18,LPIN2,THRAP3,KAT6B,TRIM62,AKIRIN1,JMY,KCTD1,EXOSC9,PTPN2,HEYL
6_Member	GO Molecular Functions	GO:0070491	repressing transcription factor binding	-3.28369	-0.712888	5/71	3065,5932,11107,55212,84858	HDAC1,RBBP8,PRDM5,BBS7,ZNF503
6_Member	GO Molecular Functions	GO:0001103	RNA polymerase II repressing transcription factor binding	-2.38329	-0.240203	3/35	3065,5932,55212	HDAC1,RBBP8,BBS7
6_Member	GO Molecular Functions	GO:0003712	transcription coregulator activity	-2.263	-0.19324	11/480	2275,3065,5932,6760,9663,9967,23522,55223,79647,133746,284252	FHL3,HDAC1,RBBP8,SS18,LPIN2,THRAP3,KAT6B,TRIM62,AKIRIN1,JMY,KCTD1
6_Member	GO Molecular Functions	GO:0140297	DNA-binding transcription factor binding	-1.60807	0	8/376	3065,5393,5771,5932,9967,11107,55212,84858	HDAC1,EXOSC9,PTPN2,RBBP8,THRAP3,PRDM5,BBS7,ZNF503
6_Member	GO Molecular Functions	GO:0008134	transcription factor binding	-1.45314	0	11/634	3065,5393,5771,5932,9967,11107,23522,26508,55212,84858,284252	HDAC1,EXOSC9,PTPN2,RBBP8,THRAP3,PRDM5,KAT6B,HEYL,BBS7,ZNF503,KCTD1
6_Member	GO Molecular Functions	GO:0061629	RNA polymerase II-specific DNA-binding transcription factor binding	-1.38498	0	6/271	3065,5393,5771,5932,9967,55212	HDAC1,EXOSC9,PTPN2,RBBP8,THRAP3,BBS7
7_Summary	GO Biological Processes	GO:0019932	second-messenger-mediated signaling	-3.20073	-0.68879	10/307	576,3208,5532,5592,9446,10269,10487,58529,79625,90550	ADGRB2,HPCA,PPP3CB,PRKG1,GSTO1,ZMPSTE24,CAP1,MYOZ1,NDNF,MCU
7_Member	GO Biological Processes	GO:0019932	second-messenger-mediated signaling	-3.20073	-0.68879	10/307	576,3208,5532,5592,9446,10269,10487,58529,79625,90550	ADGRB2,HPCA,PPP3CB,PRKG1,GSTO1,ZMPSTE24,CAP1,MYOZ1,NDNF,MCU
7_Member	GO Biological Processes	GO:0019722	calcium-mediated signaling	-2.58906	-0.371986	7/198	576,3208,5532,9446,10269,58529,90550	ADGRB2,HPCA,PPP3CB,GSTO1,ZMPSTE24,MYOZ1,MCU
7_Member	GO Biological Processes	GO:0033173	calcineurin-NFAT signaling cascade	-2.18914	-0.156351	3/41	576,5532,58529	ADGRB2,PPP3CB,MYOZ1
7_Member	GO Biological Processes	GO:0097720	calcineurin-mediated signaling	-2.05032	-0.0902473	3/46	576,5532,58529	ADGRB2,PPP3CB,MYOZ1
7_Member	GO Biological Processes	GO:0048016	inositol phosphate-mediated signaling	-1.88243	-0.0021007	3/53	576,5532,58529	ADGRB2,PPP3CB,MYOZ1
8_Summary	GO Biological Processes	GO:0009895	negative regulation of catabolic process	-3.12573	-0.637594	10/314	4085,4864,6093,9967,51538,54541,55116,84879,113451,167153	MAD2L1,NPC1,ROCK1,THRAP3,ZCCHC17,DDIT4,TMEM39B,MFSD2A,AZIN2,TENT2
8_Member	GO Biological Processes	GO:0009895	negative regulation of catabolic process	-3.12573	-0.637594	10/314	4085,4864,6093,9967,51538,54541,55116,84879,113451,167153	MAD2L1,NPC1,ROCK1,THRAP3,ZCCHC17,DDIT4,TMEM39B,MFSD2A,AZIN2,TENT2
8_Member	GO Biological Processes	GO:0031330	negative regulation of cellular catabolic process	-1.98315	-0.0513173	7/257	4864,6093,9967,51538,55116,84879,167153	NPC1,ROCK1,THRAP3,ZCCHC17,TMEM39B,MFSD2A,TENT2
8_Member	GO Biological Processes	GO:0043489	RNA stabilization	-1.7383	0	3/60	9967,51538,167153	THRAP3,ZCCHC17,TENT2
8_Member	GO Biological Processes	GO:1902369	negative regulation of RNA catabolic process	-1.56338	0	3/70	9967,51538,167153	THRAP3,ZCCHC17,TENT2
9_Summary	GO Molecular Functions	GO:0008188	neuropeptide receptor activity	-3.0986	-0.624013	4/45	4158,22986,84109,114815,3061,4161	MC2R,SORCS3,QRFPR,SORCS1,HCRTR1,MC5R
9_Member	GO Molecular Functions	GO:0008188	neuropeptide receptor activity	-3.0986	-0.624013	4/45	4158,22986,84109,114815	MC2R,SORCS3,QRFPR,SORCS1
9_Member	GO Molecular Functions	GO:0008528	G protein-coupled peptide receptor activity	-2.57905	-0.371061	6/148	3061,4158,4161,22986,84109,114815	HCRTR1,MC2R,MC5R,SORCS3,QRFPR,SORCS1
9_Member	GO Molecular Functions	GO:0001653	peptide receptor activity	-2.52162	-0.325737	6/152	3061,4158,4161,22986,84109,114815	HCRTR1,MC2R,MC5R,SORCS3,QRFPR,SORCS1
9_Member	GO Biological Processes	GO:0007218	neuropeptide signaling pathway	-2.50616	-0.31615	5/106	3061,4158,22986,84109,114815	HCRTR1,MC2R,SORCS3,QRFPR,SORCS1
10_Summary	GO Biological Processes	GO:1990823	response to leukemia inhibitory factor	-3.07145	-0.623179	5/80	8731,9806,11107,51444,54941	RNMT,SPOCK2,PRDM5,RNF138,RNF125
10_Member	GO Biological Processes	GO:1990823	response to leukemia inhibitory factor	-3.04668	-0.615269	5/80	8731,9806,11107,51444,54941	RNMT,SPOCK2,PRDM5,RNF138,RNF125
10_Member	GO Biological Processes	GO:1990830	cellular response to leukemia inhibitory factor	-3.07145	-0.623179	5/79	8731,9806,11107,51444,54941	RNMT,SPOCK2,PRDM5,RNF138,RNF125
11_Summary	GO Biological Processes	GO:0048232	male gamete generation	-3.04397	-0.615269	14/567	1912,3633,8546,9698,26256,57721,80217,81629,90853,113451,132612,143471,166378,192670,56907	PHC2,INPP5B,AP3B1,PUM1,CABYR,METTL14,CFAP43,TSSK3,SPOCD1,AZIN2,ADAD1,PSMA8,SPATA5,AGO4,SPIRE1
11_Member	GO Biological Processes	GO:0048232	male gamete generation	-3.04397	-0.615269	14/567	1912,3633,8546,9698,26256,57721,80217,81629,90853,113451,132612,143471,166378,192670	PHC2,INPP5B,AP3B1,PUM1,CABYR,METTL14,CFAP43,TSSK3,SPOCD1,AZIN2,ADAD1,PSMA8,SPATA5,AGO4
11_Member	GO Biological Processes	GO:0007283	spermatogenesis	-2.7113	-0.419981	13/548	1912,3633,8546,9698,26256,57721,80217,81629,90853,113451,132612,143471,166378	PHC2,INPP5B,AP3B1,PUM1,CABYR,METTL14,CFAP43,TSSK3,SPOCD1,AZIN2,ADAD1,PSMA8,SPATA5
11_Member	GO Biological Processes	GO:0007276	gamete generation	-2.64757	-0.394957	15/695	1912,3633,8546,9698,26256,56907,57721,80217,81629,90853,113451,132612,143471,166378,192670	PHC2,INPP5B,AP3B1,PUM1,CABYR,SPIRE1,METTL14,CFAP43,TSSK3,SPOCD1,AZIN2,ADAD1,PSMA8,SPATA5,AGO4
12_Summary	GO Biological Processes	GO:0010506	regulation of autophagy	-3.22513	-0.704186	10/331	4864,5660,6093,10269,23255,29919,55116,55255,64121,80149,310,411,171024,201475	NPC1,PSAP,ROCK1,ZMPSTE24,MTCL1,RMC1,TMEM39B,WDR41,RRAGC,ZC3H12A,ANXA7,ARSB,SYNPO2,RAB12
12_Member	GO Biological Processes	GO:0010506	regulation of autophagy	-2.9526	-0.558621	10/331	4864,5660,6093,10269,23255,29919,55116,55255,64121,80149	NPC1,PSAP,ROCK1,ZMPSTE24,MTCL1,RMC1,TMEM39B,WDR41,RRAGC,ZC3H12A
12_Member	GO Biological Processes	GO:0061919	process utilizing autophagic mechanism	-3.22513	-0.704186	14/543	310,411,4864,5660,6093,10269,23255,29919,55116,55255,64121,80149,171024,201475	ANXA7,ARSB,NPC1,PSAP,ROCK1,ZMPSTE24,MTCL1,RMC1,TMEM39B,WDR41,RRAGC,ZC3H12A,SYNPO2,RAB12
12_Member	GO Biological Processes	GO:0006914	autophagy	-3.22513	-0.704186	14/543	310,411,4864,5660,6093,10269,23255,29919,55116,55255,64121,80149,171024,201475	ANXA7,ARSB,NPC1,PSAP,ROCK1,ZMPSTE24,MTCL1,RMC1,TMEM39B,WDR41,RRAGC,ZC3H12A,SYNPO2,RAB12
13_Summary	GO Biological Processes	GO:0072666	establishment of protein localization to vacuole	-4.9945	-1.23674	4/52	7805,8546,9765,26985,4864,5660,9218,29919,55255,201475,64121,411,5538,55116,171024,1000,3988,7276,9672,10487,64129,127544	LAPTM5,AP3B1,ZFYVE16,AP3M1,NPC1,PSAP,VAPA,RMC1,WDR41,RAB12,RRAGC,ARSB,PPT1,TMEM39B,SYNPO2,CDH2,LIPA,TTR,SDC3,CAP1,TINAGL1,RNF19B
13_Member	GO Biological Processes	GO:0072666	establishment of protein localization to vacuole	-2.86124	-0.52654	4/52	7805,8546,9765,26985	LAPTM5,AP3B1,ZFYVE16,AP3M1
13_Member	GO Cellular Components	GO:0098852	lytic vacuole membrane	-2.02079	-0.0742362	9/381	4864,5660,7805,8546,9218,26985,29919,55255,201475	NPC1,PSAP,LAPTM5,AP3B1,VAPA,AP3M1,RMC1,WDR41,RAB12
13_Member	GO Cellular Components	GO:0005765	lysosomal membrane	-2.02079	-0.0742362	9/381	4864,5660,7805,8546,9218,26985,29919,55255,201475	NPC1,PSAP,LAPTM5,AP3B1,VAPA,AP3M1,RMC1,WDR41,RAB12
13_Member	GO Cellular Components	GO:0005774	vacuolar membrane	-2.11825	-0.113264	10/434	4864,5660,7805,8546,9218,26985,29919,55255,64121,201475	NPC1,PSAP,LAPTM5,AP3B1,VAPA,AP3M1,RMC1,WDR41,RRAGC,RAB12
13_Member	GO Biological Processes	GO:0007033	vacuole organization	-2.21287	-0.167739	6/176	411,5538,7805,8546,55116,171024	ARSB,PPT1,LAPTM5,AP3B1,TMEM39B,SYNPO2
13_Member	GO Biological Processes	GO:0080171	lytic vacuole organization	-2.36573	-0.235526	4/71	411,5538,7805,8546	ARSB,PPT1,LAPTM5,AP3B1
13_Member	GO Biological Processes	GO:0072665	protein localization to vacuole	-2.36573	-0.235526	4/71	7805,8546,9765,26985	LAPTM5,AP3B1,ZFYVE16,AP3M1
13_Member	GO Biological Processes	GO:0007040	lysosome organization	-2.36573	-0.235526	4/71	411,5538,7805,8546	ARSB,PPT1,LAPTM5,AP3B1
13_Member	GO Biological Processes	GO:0061462	protein localization to lysosome	-3.06224	-0.623179	4/46	7805,8546,9765,26985	LAPTM5,AP3B1,ZFYVE16,AP3M1
13_Member	GO Biological Processes	GO:0097479	synaptic vesicle localization	-1.86053	0	3/54	1000,8546,26985	CDH2,AP3B1,AP3M1
13_Member	GO Biological Processes	GO:0006623	protein targeting to vacuole	-3.29514	-0.712888	4/40	7805,8546,9765,26985	LAPTM5,AP3B1,ZFYVE16,AP3M1
13_Member	GO Cellular Components	GO:0005764	lysosome	-3.94156	-1.01925	18/705	411,3988,4864,5538,5660,7276,7805,8546,9218,9672,10487,26985,29919,55255,64121,64129,127544,201475	ARSB,LIPA,NPC1,PPT1,PSAP,TTR,LAPTM5,AP3B1,VAPA,SDC3,CAP1,AP3M1,RMC1,WDR41,RRAGC,TINAGL1,RNF19B,RAB12
13_Member	GO Cellular Components	GO:0000323	lytic vacuole	-3.94156	-1.01925	18/705	411,3988,4864,5538,5660,7276,7805,8546,9218,9672,10487,26985,29919,55255,64121,64129,127544,201475	ARSB,LIPA,NPC1,PPT1,PSAP,TTR,LAPTM5,AP3B1,VAPA,SDC3,CAP1,AP3M1,RMC1,WDR41,RRAGC,TINAGL1,RNF19B,RAB12
13_Member	GO Biological Processes	GO:0007034	vacuolar transport	-4.00213	-1.03687	8/154	411,4864,5660,7805,8546,9765,26985,201475	ARSB,NPC1,PSAP,LAPTM5,AP3B1,ZFYVE16,AP3M1,RAB12
13_Member	GO Biological Processes	GO:0006622	protein targeting to lysosome	-4.25516	-1.12241	4/23	7805,8546,9765,26985	LAPTM5,AP3B1,ZFYVE16,AP3M1
13_Member	KEGG Pathway	ko04142	Lysosome	-4.69685	-1.23674	8/123	411,3988,4864,5538,5660,7805,8546,26985	ARSB,LIPA,NPC1,PPT1,PSAP,LAPTM5,AP3B1,AP3M1
13_Member	KEGG Pathway	hsa04142	Lysosome	-4.69685	-1.23674	8/123	411,3988,4864,5538,5660,7805,8546,26985	ARSB,LIPA,NPC1,PPT1,PSAP,LAPTM5,AP3B1,AP3M1
13_Member	GO Biological Processes	GO:0007041	lysosomal transport	-4.9945	-1.23674	8/112	411,4864,5660,7805,8546,9765,26985,201475	ARSB,NPC1,PSAP,LAPTM5,AP3B1,ZFYVE16,AP3M1,RAB12
13_Member	GO Cellular Components	GO:0005773	vacuole	-3.28741	-0.712888	18/799	411,3988,4864,5538,5660,7276,7805,8546,9218,9672,10487,26985,29919,55255,64121,64129,127544,201475	ARSB,LIPA,NPC1,PPT1,PSAP,TTR,LAPTM5,AP3B1,VAPA,SDC3,CAP1,AP3M1,RMC1,WDR41,RRAGC,TINAGL1,RNF19B,RAB12
14_Summary	GO Biological Processes	GO:0008544	epidermis development	-2.85892	-0.52654	12/463	1308,1828,3065,3909,4610,5453,6093,8546,10269,147409,340654,643418,59,310,1000,5660,7414,84162,284217	COL17A1,DSG1,HDAC1,LAMA3,MYCL,POU3F1,ROCK1,AP3B1,ZMPSTE24,DSG4,LIPM,LIPN,ACTA2,ANXA7,CDH2,PSAP,VCL,KIAA1109,LAMA1
14_Member	GO Biological Processes	GO:0008544	epidermis development	-2.85892	-0.52654	12/463	1308,1828,3065,3909,4610,5453,6093,8546,10269,147409,340654,643418	COL17A1,DSG1,HDAC1,LAMA3,MYCL,POU3F1,ROCK1,AP3B1,ZMPSTE24,DSG4,LIPM,LIPN
14_Member	GO Biological Processes	GO:0030855	epithelial cell differentiation	-2.18415	-0.153389	15/781	59,310,1000,1828,3065,4610,5453,5660,6093,7414,84162,147409,284217,340654,643418	ACTA2,ANXA7,CDH2,DSG1,HDAC1,MYCL,POU3F1,PSAP,ROCK1,VCL,KIAA1109,DSG4,LAMA1,LIPM,LIPN
14_Member	GO Biological Processes	GO:0043588	skin development	-1.79916	0	9/415	1828,3065,5453,6093,8546,10269,147409,340654,643418	DSG1,HDAC1,POU3F1,ROCK1,AP3B1,ZMPSTE24,DSG4,LIPM,LIPN
14_Member	GO Biological Processes	GO:0009913	epidermal cell differentiation	-1.7069	0	8/360	1828,3065,4610,5453,6093,147409,340654,643418	DSG1,HDAC1,MYCL,POU3F1,ROCK1,DSG4,LIPM,LIPN
14_Member	GO Biological Processes	GO:0070268	cornification	-1.67457	0	4/113	1828,147409,340654,643418	DSG1,DSG4,LIPM,LIPN
15_Summary	GO Biological Processes	GO:0007610	behavior	-2.74603	-0.439732	13/543	3061,4864,5532,7060,9456,9698,10269,22943,22986,64072,84879,84896,166379	HCRTR1,NPC1,PPP3CB,THBS4,HOMER1,PUM1,ZMPSTE24,DKK1,SORCS3,CDH23,MFSD2A,ATAD1,BBS12
15_Member	GO Biological Processes	GO:0007610	behavior	-2.74603	-0.439732	13/543	3061,4864,5532,7060,9456,9698,10269,22943,22986,64072,84879,84896,166379	HCRTR1,NPC1,PPP3CB,THBS4,HOMER1,PUM1,ZMPSTE24,DKK1,SORCS3,CDH23,MFSD2A,ATAD1,BBS12
15_Member	GO Biological Processes	GO:0007626	locomotory behavior	-1.7505	0	5/162	4864,5532,9698,10269,64072	NPC1,PPP3CB,PUM1,ZMPSTE24,CDH23
15_Member	GO Biological Processes	GO:0008344	adult locomotory behavior	-1.70069	0	3/62	4864,9698,10269	NPC1,PUM1,ZMPSTE24
15_Member	GO Biological Processes	GO:0030534	adult behavior	-1.62564	0	4/117	4864,9456,9698,10269	NPC1,HOMER1,PUM1,ZMPSTE24
16_Summary	GO Biological Processes	GO:0032259	methylation	-2.69245	-0.419161	10/359	635,6018,8731,9446,10269,11107,57721,64863,90853,118881,29974,54802,132612	BHMT,RLF,RNMT,GSTO1,ZMPSTE24,PRDM5,METTL14,METTL4,SPOCD1,COMTD1,A1CF,TRIT1,ADAD1
16_Member	GO Biological Processes	GO:0032259	methylation	-2.69245	-0.419161	10/359	635,6018,8731,9446,10269,11107,57721,64863,90853,118881	BHMT,RLF,RNMT,GSTO1,ZMPSTE24,PRDM5,METTL14,METTL4,SPOCD1,COMTD1
16_Member	GO Biological Processes	GO:0009451	RNA modification	-2.29712	-0.198802	6/169	8731,29974,54802,57721,64863,132612	RNMT,A1CF,TRIT1,METTL14,METTL4,ADAD1
16_Member	GO Biological Processes	GO:0043414	macromolecule methylation	-2.10355	-0.113264	8/305	635,6018,8731,10269,11107,57721,64863,90853	BHMT,RLF,RNMT,ZMPSTE24,PRDM5,METTL14,METTL4,SPOCD1
16_Member	GO Molecular Functions	GO:0008168	methyltransferase activity	-1.79462	0	6/217	635,8731,11107,57721,64863,118881	BHMT,RNMT,PRDM5,METTL14,METTL4,COMTD1
16_Member	GO Molecular Functions	GO:0016741	transferase activity, transferring one-carbon groups	-1.7002	0	6/228	635,8731,11107,57721,64863,118881	BHMT,RNMT,PRDM5,METTL14,METTL4,COMTD1
16_Member	GO Molecular Functions	GO:0008173	RNA methyltransferase activity	-1.5959	0	3/68	8731,57721,64863	RNMT,METTL14,METTL4
16_Member	GO Biological Processes	GO:0001510	RNA methylation	-1.36316	0	3/84	8731,57721,64863	RNMT,METTL14,METTL4
17_Summary	GO Biological Processes	GO:0010586	miRNA metabolic process	-4.76067	-1.23674	3/29	80149,167153,192670,5393,9698,26523,8565,8731,54802,57721,64863,6093,8761,9967,143471,51118,339487,10269,8654,25961,51538,84618,635,29958	ZC3H12A,TENT2,AGO4,EXOSC9,PUM1,AGO1,YARS1,RNMT,TRIT1,METTL14,METTL4,ROCK1,PABPC4,THRAP3,PSMA8,UTP11,ZBTB8OS,ZMPSTE24,PDE5A,NUDT13,ZCCHC17,NT5C1A,BHMT,DMGDH
17_Member	GO Biological Processes	GO:0010586	miRNA metabolic process	-2.61869	-0.376459	3/29	80149,167153,192670	ZC3H12A,TENT2,AGO4
17_Member	GO Biological Processes	GO:0034661	ncRNA catabolic process	-2.28192	-0.198802	3/38	5393,80149,167153	EXOSC9,ZC3H12A,TENT2
17_Member	GO Cellular Components	GO:0000932	P-body	-1.98849	-0.0550404	4/91	9698,26523,80149,192670	PUM1,AGO1,ZC3H12A,AGO4
17_Member	GO Molecular Functions	GO:0140098	catalytic activity, acting on RNA	-1.91291	-0.01709	9/397	5393,8565,8731,26523,54802,57721,64863,80149,167153	EXOSC9,YARS1,RNMT,AGO1,TRIT1,METTL14,METTL4,ZC3H12A,TENT2
17_Member	GO Biological Processes	GO:1903311	regulation of mRNA metabolic process	-1.88247	-0.0021007	8/334	5393,6093,8761,9698,9967,57721,80149,143471	EXOSC9,ROCK1,PABPC4,PUM1,THRAP3,METTL14,ZC3H12A,PSMA8
17_Member	GO Biological Processes	GO:0034660	ncRNA metabolic process	-1.75655	0	10/494	5393,8565,26523,51118,54802,64863,80149,167153,192670,339487	EXOSC9,YARS1,AGO1,UTP11,TRIT1,METTL4,ZC3H12A,TENT2,AGO4,ZBTB8OS
17_Member	GO Biological Processes	GO:0034249	negative regulation of cellular amide metabolic process	-1.65133	0	6/234	6093,9698,26523,57721,80149,192670	ROCK1,PUM1,AGO1,METTL14,ZC3H12A,AGO4
17_Member	GO Cellular Components	GO:0035770	ribonucleoprotein granule	-1.57366	0	6/244	6093,8761,9698,26523,80149,192670	ROCK1,PABPC4,PUM1,AGO1,ZC3H12A,AGO4
17_Member	GO Biological Processes	GO:0060964	regulation of gene silencing by miRNA	-1.57877	0	4/121	9698,10269,26523,80149	PUM1,ZMPSTE24,AGO1,ZC3H12A
17_Member	GO Biological Processes	GO:0060147	regulation of posttranscriptional gene silencing	-1.54489	0	4/124	9698,10269,26523,80149	PUM1,ZMPSTE24,AGO1,ZC3H12A
17_Member	GO Biological Processes	GO:0060966	regulation of gene silencing by RNA	-1.53383	0	4/125	9698,10269,26523,80149	PUM1,ZMPSTE24,AGO1,ZC3H12A
17_Member	GO Cellular Components	GO:0010494	cytoplasmic stress granule	-1.51662	0	3/73	6093,8761,9698	ROCK1,PABPC4,PUM1
17_Member	GO Biological Processes	GO:0060968	regulation of gene silencing	-1.34323	0	4/144	9698,10269,26523,80149	PUM1,ZMPSTE24,AGO1,ZC3H12A
17_Member	GO Biological Processes	GO:0000956	nuclear-transcribed mRNA catabolic process	-1.33287	0	5/210	5393,9967,26523,80149,167153	EXOSC9,THRAP3,AGO1,ZC3H12A,TENT2
17_Member	GO Biological Processes	GO:0061014	positive regulation of mRNA catabolic process	-2.86124	-0.52654	4/52	6093,9698,57721,80149	ROCK1,PUM1,METTL14,ZC3H12A
17_Member	GO Cellular Components	GO:0036464	cytoplasmic ribonucleoprotein granule	-1.65133	0	6/234	6093,8761,9698,26523,80149,192670	ROCK1,PABPC4,PUM1,AGO1,ZC3H12A,AGO4
17_Member	GO Biological Processes	GO:1901361	organic cyclic compound catabolic process	-2.94869	-0.558621	15/647	5393,6093,8654,8761,9698,9967,25961,26523,51538,57721,80149,84618,143471,167153,192670	EXOSC9,ROCK1,PDE5A,PABPC4,PUM1,THRAP3,NUDT13,AGO1,ZCCHC17,METTL14,ZC3H12A,NT5C1A,PSMA8,TENT2,AGO4
17_Member	GO Biological Processes	GO:0017148	negative regulation of translation	-1.89581	-0.0097325	6/206	6093,9698,26523,57721,80149,192670	ROCK1,PUM1,AGO1,METTL14,ZC3H12A,AGO4
17_Member	GO Molecular Functions	GO:0061980	regulatory RNA binding	-3.06224	-0.623179	4/46	9698,26523,80149,192670	PUM1,AGO1,ZC3H12A,AGO4
17_Member	GO Biological Processes	GO:0044270	cellular nitrogen compound catabolic process	-4.27792	-1.12241	17/602	635,5393,6093,8654,8761,9698,9967,25961,26523,29958,51538,57721,80149,84618,143471,167153,192670	BHMT,EXOSC9,ROCK1,PDE5A,PABPC4,PUM1,THRAP3,NUDT13,AGO1,DMGDH,ZCCHC17,METTL14,ZC3H12A,NT5C1A,PSMA8,TENT2,AGO4
17_Member	GO Biological Processes	GO:0035196	production of miRNAs involved in gene silencing by miRNA	-3.92144	-1.01925	5/52	9698,10269,26523,80149,192670	PUM1,ZMPSTE24,AGO1,ZC3H12A,AGO4
17_Member	GO Biological Processes	GO:0031050	dsRNA processing	-3.76729	-0.948157	5/56	9698,10269,26523,80149,192670	PUM1,ZMPSTE24,AGO1,ZC3H12A,AGO4
17_Member	GO Biological Processes	GO:0070918	production of small RNA involved in gene silencing by RNA	-3.76729	-0.948157	5/56	9698,10269,26523,80149,192670	PUM1,ZMPSTE24,AGO1,ZC3H12A,AGO4
17_Member	GO Biological Processes	GO:0061157	mRNA destabilization	-3.62203	-0.876608	4/33	6093,9698,57721,80149	ROCK1,PUM1,METTL14,ZC3H12A
17_Member	GO Biological Processes	GO:0034655	nucleobase-containing compound catabolic process	-3.61656	-0.876608	15/557	5393,6093,8654,8761,9698,9967,25961,26523,51538,57721,80149,84618,143471,167153,192670	EXOSC9,ROCK1,PDE5A,PABPC4,PUM1,THRAP3,NUDT13,AGO1,ZCCHC17,METTL14,ZC3H12A,NT5C1A,PSMA8,TENT2,AGO4
17_Member	GO Molecular Functions	GO:0035198	miRNA binding	-3.57082	-0.851079	4/34	9698,26523,80149,192670	PUM1,AGO1,ZC3H12A,AGO4
17_Member	GO Biological Processes	GO:0050779	RNA destabilization	-3.47328	-0.809047	4/36	6093,9698,57721,80149	ROCK1,PUM1,METTL14,ZC3H12A
17_Member	GO Biological Processes	GO:0043488	regulation of mRNA stability	-3.41116	-0.763968	8/188	5393,6093,8761,9698,9967,57721,80149,143471	EXOSC9,ROCK1,PABPC4,PUM1,THRAP3,METTL14,ZC3H12A,PSMA8
17_Member	GO Biological Processes	GO:0046700	heterocycle catabolic process	-3.30126	-0.712888	15/597	5393,6093,8654,8761,9698,9967,25961,26523,51538,57721,80149,84618,143471,167153,192670	EXOSC9,ROCK1,PDE5A,PABPC4,PUM1,THRAP3,NUDT13,AGO1,ZCCHC17,METTL14,ZC3H12A,NT5C1A,PSMA8,TENT2,AGO4
17_Member	GO Biological Processes	GO:1903313	positive regulation of mRNA metabolic process	-2.95105	-0.558621	5/84	6093,9698,9967,57721,80149	ROCK1,PUM1,THRAP3,METTL14,ZC3H12A
17_Member	GO Biological Processes	GO:0006401	RNA catabolic process	-3.24959	-0.704186	12/417	5393,6093,8761,9698,9967,26523,51538,57721,80149,143471,167153,192670	EXOSC9,ROCK1,PABPC4,PUM1,THRAP3,AGO1,ZCCHC17,METTL14,ZC3H12A,PSMA8,TENT2,AGO4
17_Member	GO Biological Processes	GO:0019439	aromatic compound catabolic process	-3.17654	-0.670674	15/614	5393,6093,8654,8761,9698,9967,25961,26523,51538,57721,80149,84618,143471,167153,192670	EXOSC9,ROCK1,PDE5A,PABPC4,PUM1,THRAP3,NUDT13,AGO1,ZCCHC17,METTL14,ZC3H12A,NT5C1A,PSMA8,TENT2,AGO4
17_Member	GO Biological Processes	GO:0061013	regulation of mRNA catabolic process	-3.09512	-0.624013	8/210	5393,6093,8761,9698,9967,57721,80149,143471	EXOSC9,ROCK1,PABPC4,PUM1,THRAP3,METTL14,ZC3H12A,PSMA8
17_Member	GO Biological Processes	GO:0006402	mRNA catabolic process	-3.06229	-0.623179	11/378	5393,6093,8761,9698,9967,26523,57721,80149,143471,167153,192670	EXOSC9,ROCK1,PABPC4,PUM1,THRAP3,AGO1,METTL14,ZC3H12A,PSMA8,TENT2,AGO4
17_Member	GO Biological Processes	GO:0043487	regulation of RNA stability	-4.76067	-1.23674	10/198	5393,6093,8761,9698,9967,51538,57721,80149,143471,167153	EXOSC9,ROCK1,PABPC4,PUM1,THRAP3,ZCCHC17,METTL14,ZC3H12A,PSMA8,TENT2
18_Summary	GO Biological Processes	GO:0051592	response to calcium ion	-2.6085	-0.373436	6/146	310,3208,3778,7222,9456,553115,4864,127550,54936,80149,64766	ANXA7,HPCA,KCNMA1,TRPC3,HOMER1,PEF1,NPC1,A3GALT2,ADPRS,ZC3H12A,S100PBP
18_Member	GO Biological Processes	GO:0051592	response to calcium ion	-2.6085	-0.373436	6/146	310,3208,3778,7222,9456,553115	ANXA7,HPCA,KCNMA1,TRPC3,HOMER1,PEF1
18_Member	GO Biological Processes	GO:0010038	response to metal ion	-1.75885	0	8/352	310,3208,3778,4864,7222,9456,127550,553115	ANXA7,HPCA,KCNMA1,NPC1,TRPC3,HOMER1,A3GALT2,PEF1
18_Member	GO Biological Processes	GO:0010035	response to inorganic substance	-1.51436	0	10/542	310,3208,3778,4864,7222,9456,54936,80149,127550,553115	ANXA7,HPCA,KCNMA1,NPC1,TRPC3,HOMER1,ADPRS,ZC3H12A,A3GALT2,PEF1
18_Member	GO Molecular Functions	GO:0048306	calcium-dependent protein binding	-1.36316	0	3/84	310,64766,553115	ANXA7,S100PBP,PEF1
19_Summary	GO Biological Processes	GO:0006575	cellular modified amino acid metabolic process	-2.57687	-0.371061	7/199	635,9446,29958,84879,119391,256987,347735	BHMT,GSTO1,DMGDH,MFSD2A,GSTO2,SERINC5,SERINC2
19_Member	GO Biological Processes	GO:0006575	cellular modified amino acid metabolic process	-2.57687	-0.371061	7/199	635,9446,29958,84879,119391,256987,347735	BHMT,GSTO1,DMGDH,MFSD2A,GSTO2,SERINC5,SERINC2
19_Member	GO Biological Processes	GO:0006658	phosphatidylserine metabolic process	-2.31468	-0.206758	3/37	84879,256987,347735	MFSD2A,SERINC5,SERINC2
20_Summary	GO Biological Processes	GO:0003351	epithelial cilium movement involved in extracellular fluid movement	-2.49486	-0.310105	3/32	361,26256,80217,3633,27285,118491,8546,26985,166379	AQP4,CABYR,CFAP43,INPP5B,TEKT2,CFAP70,AP3B1,AP3M1,BBS12
20_Member	GO Biological Processes	GO:0003351	epithelial cilium movement involved in extracellular fluid movement	-2.49486	-0.310105	3/32	361,26256,80217	AQP4,CABYR,CFAP43
20_Member	GO Biological Processes	GO:0006858	extracellular transport	-2.38329	-0.240203	3/35	361,26256,80217	AQP4,CABYR,CFAP43
20_Member	GO Biological Processes	GO:0003341	cilium movement	-2.36007	-0.232404	6/164	361,3633,26256,27285,80217,118491	AQP4,INPP5B,CABYR,TEKT2,CFAP43,CFAP70
20_Member	GO Biological Processes	GO:0007018	microtubule-based movement	-2.08449	-0.1069	9/372	361,3633,8546,26256,26985,27285,80217,118491,166379	AQP4,INPP5B,AP3B1,CABYR,AP3M1,TEKT2,CFAP43,CFAP70,BBS12
20_Member	GO Biological Processes	GO:0099111	microtubule-based transport	-2.06736	-0.100361	6/189	361,8546,26256,26985,80217,166379	AQP4,AP3B1,CABYR,AP3M1,CFAP43,BBS12
Canadian Duroc pigs
1_Summary	GO Molecular Functions	GO:0016788	hydrolase activity, acting on ester bonds	-7.20791	-2.84471	25/767	411,818,3633,3932,3988,5393,5532,5538,5771,5797,5932,8073,8654,9348,9562,9663,26523,65258,80149,84618,84647,171586,338599,340654,643418,6093,55125,58529,90853	ARSB,CAMK2G,INPP5B,LCK,LIPA,EXOSC9,PPP3CB,PPT1,PTPN2,PTPRM,RBBP8,PTP4A2,PDE5A,NDST3,MINPP1,LPIN2,AGO1,MPPE1,ZC3H12A,NT5C1A,PLA2G12B,ABHD3,DUSP29,LIPM,LIPN,ROCK1,CEP192,MYOZ1,SPOCD1
1_Member	GO Molecular Functions	GO:0016788	hydrolase activity, acting on ester bonds	-7.20791	-2.84471	25/767	411,818,3633,3932,3988,5393,5532,5538,5771,5797,5932,8073,8654,9348,9562,9663,26523,65258,80149,84618,84647,171586,338599,340654,643418	ARSB,CAMK2G,INPP5B,LCK,LIPA,EXOSC9,PPP3CB,PPT1,PTPN2,PTPRM,RBBP8,PTP4A2,PDE5A,NDST3,MINPP1,LPIN2,AGO1,MPPE1,ZC3H12A,NT5C1A,PLA2G12B,ABHD3,DUSP29,LIPM,LIPN
1_Member	GO Molecular Functions	GO:0042578	phosphoric ester hydrolase activity	-4.27108	-1.12241	13/375	818,3633,3932,5532,5771,5797,8073,8654,9562,9663,65258,84618,338599	CAMK2G,INPP5B,LCK,PPP3CB,PTPN2,PTPRM,PTP4A2,PDE5A,MINPP1,LPIN2,MPPE1,NT5C1A,DUSP29
1_Member	GO Biological Processes	GO:0016311	dephosphorylation	-4.20477	-1.12033	15/492	818,3633,3932,5532,5771,5797,6093,8073,9562,9663,55125,58529,84618,90853,338599	CAMK2G,INPP5B,LCK,PPP3CB,PTPN2,PTPRM,ROCK1,PTP4A2,MINPP1,LPIN2,CEP192,MYOZ1,NT5C1A,SPOCD1,DUSP29
1_Member	GO Molecular Functions	GO:0016791	phosphatase activity	-4.14728	-1.10469	11/282	818,3633,3932,5532,5771,5797,8073,9562,9663,84618,338599	CAMK2G,INPP5B,LCK,PPP3CB,PTPN2,PTPRM,PTP4A2,MINPP1,LPIN2,NT5C1A,DUSP29
1_Member	GO Molecular Functions	GO:0004721	phosphoprotein phosphatase activity	-3.50545	-0.811299	8/182	818,3932,5532,5771,5797,8073,9562,338599	CAMK2G,LCK,PPP3CB,PTPN2,PTPRM,PTP4A2,MINPP1,DUSP29
1_Member	GO Biological Processes	GO:0006470	protein dephosphorylation	-3.00225	-0.578572	10/326	818,3932,5532,5771,5797,6093,8073,9562,58529,338599	CAMK2G,LCK,PPP3CB,PTPN2,PTPRM,ROCK1,PTP4A2,MINPP1,MYOZ1,DUSP29
1_Member	GO Molecular Functions	GO:0004725	protein tyrosine phosphatase activity	-1.79306	0	4/104	5771,5797,8073,338599	PTPN2,PTPRM,PTP4A2,DUSP29
1_Member	GO Biological Processes	GO:0035335	peptidyl-tyrosine dephosphorylation	-1.79306	0	4/104	5771,5797,8073,338599	PTPN2,PTPRM,PTP4A2,DUSP29
2_Summary	GO Molecular Functions	GO:0005509	calcium ion binding	-3.88084	-1.00901	18/713	308,310,1000,1828,3208,4146,5532,7060,9806,10367,23499,26256,51440,64072,84647,147409,170392,553115	ANXA5,ANXA7,CDH2,DSG1,HPCA,MATN1,PPP3CB,THBS4,SPOCK2,MICU1,MACF1,CABYR,HPCAL4,CDH23,PLA2G12B,DSG4,OIT3,PEF1
2_Member	GO Molecular Functions	GO:0005509	calcium ion binding	-3.88084	-1.00901	18/713	308,310,1000,1828,3208,4146,5532,7060,9806,10367,23499,26256,51440,64072,84647,147409,170392,553115	ANXA5,ANXA7,CDH2,DSG1,HPCA,MATN1,PPP3CB,THBS4,SPOCK2,MICU1,MACF1,CABYR,HPCAL4,CDH23,PLA2G12B,DSG4,OIT3,PEF1
3_Summary	GO Biological Processes	GO:0006665	sphingolipid metabolic process	-3.74119	-0.934293	8/168	5538,5660,9218,127550,142891,256987,259230,347735,65258	PPT1,PSAP,VAPA,A3GALT2,SAMD8,SERINC5,SGMS1,SERINC2,MPPE1
3_Member	GO Biological Processes	GO:0006665	sphingolipid metabolic process	-3.74119	-0.934293	8/168	5538,5660,9218,127550,142891,256987,259230,347735	PPT1,PSAP,VAPA,A3GALT2,SAMD8,SERINC5,SGMS1,SERINC2
3_Member	GO Biological Processes	GO:0006643	membrane lipid metabolic process	-3.70304	-0.908044	9/216	5538,5660,9218,65258,127550,142891,256987,259230,347735	PPT1,PSAP,VAPA,MPPE1,A3GALT2,SAMD8,SERINC5,SGMS1,SERINC2
3_Member	GO Biological Processes	GO:0046467	membrane lipid biosynthetic process	-1.90462	-0.01709	5/148	9218,65258,127550,142891,259230	VAPA,MPPE1,A3GALT2,SAMD8,SGMS1
3_Member	GO Biological Processes	GO:0030148	sphingolipid biosynthetic process	-1.72573	0	4/109	9218,127550,142891,259230	VAPA,A3GALT2,SAMD8,SGMS1
4_Summary	GO Biological Processes	GO:0048193	Golgi vesicle transport	-3.63126	-0.876608	12/378	7805,9218,9522,9632,9871,11031,23499,27095,56907,65258,114815,553115	LAPTM5,VAPA,SCAMP1,SEC24C,SEC24D,RAB31,MACF1,TRAPPC3,SPIRE1,MPPE1,SORCS1,PEF1
4_Member	GO Biological Processes	GO:0048193	Golgi vesicle transport	-3.63126	-0.876608	12/378	7805,9218,9522,9632,9871,11031,23499,27095,56907,65258,114815,553115	LAPTM5,VAPA,SCAMP1,SEC24C,SEC24D,RAB31,MACF1,TRAPPC3,SPIRE1,MPPE1,SORCS1,PEF1
4_Member	GO Biological Processes	GO:0006892	post-Golgi vesicle-mediated transport	-2.48861	-0.310105	5/107	7805,9522,11031,23499,114815	LAPTM5,SCAMP1,RAB31,MACF1,SORCS1
5_Summary	GO Cellular Components	GO:0000139	Golgi membrane	-3.44944	-0.793809	18/774	753,6093,9218,9348,9469,9522,9632,9871,11031,27095,54941,83539,127550,142891,170384,201475,259230,553115	LDLRAD4,ROCK1,VAPA,NDST3,CHST3,SCAMP1,SEC24C,SEC24D,RAB31,TRAPPC3,RNF125,CHST9,A3GALT2,SAMD8,FUT11,RAB12,SGMS1,PEF1
5_Member	GO Cellular Components	GO:0000139	Golgi membrane	-3.44944	-0.793809	18/774	753,6093,9218,9348,9469,9522,9632,9871,11031,27095,54941,83539,127550,142891,170384,201475,259230,553115	LDLRAD4,ROCK1,VAPA,NDST3,CHST3,SCAMP1,SEC24C,SEC24D,RAB31,TRAPPC3,RNF125,CHST9,A3GALT2,SAMD8,FUT11,RAB12,SGMS1,PEF1
6_Summary	GO Molecular Functions	GO:0070491	repressing transcription factor binding	-3.28369	-0.712888	5/71	3065,5932,11107,55212,84858,2275,6760,9663,9967,23522,55223,79647,133746,284252,5393,5771,26508	HDAC1,RBBP8,PRDM5,BBS7,ZNF503,FHL3,SS18,LPIN2,THRAP3,KAT6B,TRIM62,AKIRIN1,JMY,KCTD1,EXOSC9,PTPN2,HEYL
6_Member	GO Molecular Functions	GO:0070491	repressing transcription factor binding	-3.28369	-0.712888	5/71	3065,5932,11107,55212,84858	HDAC1,RBBP8,PRDM5,BBS7,ZNF503
6_Member	GO Molecular Functions	GO:0001103	RNA polymerase II repressing transcription factor binding	-2.38329	-0.240203	3/35	3065,5932,55212	HDAC1,RBBP8,BBS7
6_Member	GO Molecular Functions	GO:0003712	transcription coregulator activity	-2.263	-0.19324	11/480	2275,3065,5932,6760,9663,9967,23522,55223,79647,133746,284252	FHL3,HDAC1,RBBP8,SS18,LPIN2,THRAP3,KAT6B,TRIM62,AKIRIN1,JMY,KCTD1
6_Member	GO Molecular Functions	GO:0140297	DNA-binding transcription factor binding	-1.60807	0	8/376	3065,5393,5771,5932,9967,11107,55212,84858	HDAC1,EXOSC9,PTPN2,RBBP8,THRAP3,PRDM5,BBS7,ZNF503
6_Member	GO Molecular Functions	GO:0008134	transcription factor binding	-1.45314	0	11/634	3065,5393,5771,5932,9967,11107,23522,26508,55212,84858,284252	HDAC1,EXOSC9,PTPN2,RBBP8,THRAP3,PRDM5,KAT6B,HEYL,BBS7,ZNF503,KCTD1
6_Member	GO Molecular Functions	GO:0061629	RNA polymerase II-specific DNA-binding transcription factor binding	-1.38498	0	6/271	3065,5393,5771,5932,9967,55212	HDAC1,EXOSC9,PTPN2,RBBP8,THRAP3,BBS7
7_Summary	GO Biological Processes	GO:0019932	second-messenger-mediated signaling	-3.20073	-0.68879	10/307	576,3208,5532,5592,9446,10269,10487,58529,79625,90550	ADGRB2,HPCA,PPP3CB,PRKG1,GSTO1,ZMPSTE24,CAP1,MYOZ1,NDNF,MCU
7_Member	GO Biological Processes	GO:0019932	second-messenger-mediated signaling	-3.20073	-0.68879	10/307	576,3208,5532,5592,9446,10269,10487,58529,79625,90550	ADGRB2,HPCA,PPP3CB,PRKG1,GSTO1,ZMPSTE24,CAP1,MYOZ1,NDNF,MCU
7_Member	GO Biological Processes	GO:0019722	calcium-mediated signaling	-2.58906	-0.371986	7/198	576,3208,5532,9446,10269,58529,90550	ADGRB2,HPCA,PPP3CB,GSTO1,ZMPSTE24,MYOZ1,MCU
7_Member	GO Biological Processes	GO:0033173	calcineurin-NFAT signaling cascade	-2.18914	-0.156351	3/41	576,5532,58529	ADGRB2,PPP3CB,MYOZ1
7_Member	GO Biological Processes	GO:0097720	calcineurin-mediated signaling	-2.05032	-0.0902473	3/46	576,5532,58529	ADGRB2,PPP3CB,MYOZ1
7_Member	GO Biological Processes	GO:0048016	inositol phosphate-mediated signaling	-1.88243	-0.0021007	3/53	576,5532,58529	ADGRB2,PPP3CB,MYOZ1
8_Summary	GO Biological Processes	GO:0009895	negative regulation of catabolic process	-3.12573	-0.637594	10/314	4085,4864,6093,9967,51538,54541,55116,84879,113451,167153	MAD2L1,NPC1,ROCK1,THRAP3,ZCCHC17,DDIT4,TMEM39B,MFSD2A,AZIN2,TENT2
8_Member	GO Biological Processes	GO:0009895	negative regulation of catabolic process	-3.12573	-0.637594	10/314	4085,4864,6093,9967,51538,54541,55116,84879,113451,167153	MAD2L1,NPC1,ROCK1,THRAP3,ZCCHC17,DDIT4,TMEM39B,MFSD2A,AZIN2,TENT2
8_Member	GO Biological Processes	GO:0031330	negative regulation of cellular catabolic process	-1.98315	-0.0513173	7/257	4864,6093,9967,51538,55116,84879,167153	NPC1,ROCK1,THRAP3,ZCCHC17,TMEM39B,MFSD2A,TENT2
8_Member	GO Biological Processes	GO:0043489	RNA stabilization	-1.7383	0	3/60	9967,51538,167153	THRAP3,ZCCHC17,TENT2
8_Member	GO Biological Processes	GO:1902369	negative regulation of RNA catabolic process	-1.56338	0	3/70	9967,51538,167153	THRAP3,ZCCHC17,TENT2
9_Summary	GO Molecular Functions	GO:0008188	neuropeptide receptor activity	-3.0986	-0.624013	4/45	4158,22986,84109,114815,3061,4161	MC2R,SORCS3,QRFPR,SORCS1,HCRTR1,MC5R
9_Member	GO Molecular Functions	GO:0008188	neuropeptide receptor activity	-3.0986	-0.624013	4/45	4158,22986,84109,114815	MC2R,SORCS3,QRFPR,SORCS1
9_Member	GO Molecular Functions	GO:0008528	G protein-coupled peptide receptor activity	-2.57905	-0.371061	6/148	3061,4158,4161,22986,84109,114815	HCRTR1,MC2R,MC5R,SORCS3,QRFPR,SORCS1
9_Member	GO Molecular Functions	GO:0001653	peptide receptor activity	-2.52162	-0.325737	6/152	3061,4158,4161,22986,84109,114815	HCRTR1,MC2R,MC5R,SORCS3,QRFPR,SORCS1
9_Member	GO Biological Processes	GO:0007218	neuropeptide signaling pathway	-2.50616	-0.31615	5/106	3061,4158,22986,84109,114815	HCRTR1,MC2R,SORCS3,QRFPR,SORCS1
10_Summary	GO Biological Processes	GO:1990823	response to leukemia inhibitory factor	-3.07145	-0.623179	5/80	8731,9806,11107,51444,54941	RNMT,SPOCK2,PRDM5,RNF138,RNF125
10_Member	GO Biological Processes	GO:1990823	response to leukemia inhibitory factor	-3.04668	-0.615269	5/80	8731,9806,11107,51444,54941	RNMT,SPOCK2,PRDM5,RNF138,RNF125
10_Member	GO Biological Processes	GO:1990830	cellular response to leukemia inhibitory factor	-3.07145	-0.623179	5/79	8731,9806,11107,51444,54941	RNMT,SPOCK2,PRDM5,RNF138,RNF125
11_Summary	GO Biological Processes	GO:0048232	male gamete generation	-3.04397	-0.615269	14/567	1912,3633,8546,9698,26256,57721,80217,81629,90853,113451,132612,143471,166378,192670,56907	PHC2,INPP5B,AP3B1,PUM1,CABYR,METTL14,CFAP43,TSSK3,SPOCD1,AZIN2,ADAD1,PSMA8,SPATA5,AGO4,SPIRE1
11_Member	GO Biological Processes	GO:0048232	male gamete generation	-3.04397	-0.615269	14/567	1912,3633,8546,9698,26256,57721,80217,81629,90853,113451,132612,143471,166378,192670	PHC2,INPP5B,AP3B1,PUM1,CABYR,METTL14,CFAP43,TSSK3,SPOCD1,AZIN2,ADAD1,PSMA8,SPATA5,AGO4
11_Member	GO Biological Processes	GO:0007283	spermatogenesis	-2.7113	-0.419981	13/548	1912,3633,8546,9698,26256,57721,80217,81629,90853,113451,132612,143471,166378	PHC2,INPP5B,AP3B1,PUM1,CABYR,METTL14,CFAP43,TSSK3,SPOCD1,AZIN2,ADAD1,PSMA8,SPATA5
11_Member	GO Biological Processes	GO:0007276	gamete generation	-2.64757	-0.394957	15/695	1912,3633,8546,9698,26256,56907,57721,80217,81629,90853,113451,132612,143471,166378,192670	PHC2,INPP5B,AP3B1,PUM1,CABYR,SPIRE1,METTL14,CFAP43,TSSK3,SPOCD1,AZIN2,ADAD1,PSMA8,SPATA5,AGO4
12_Summary	GO Biological Processes	GO:0010506	regulation of autophagy	-3.22513	-0.704186	10/331	4864,5660,6093,10269,23255,29919,55116,55255,64121,80149,310,411,171024,201475	NPC1,PSAP,ROCK1,ZMPSTE24,MTCL1,RMC1,TMEM39B,WDR41,RRAGC,ZC3H12A,ANXA7,ARSB,SYNPO2,RAB12
12_Member	GO Biological Processes	GO:0010506	regulation of autophagy	-2.9526	-0.558621	10/331	4864,5660,6093,10269,23255,29919,55116,55255,64121,80149	NPC1,PSAP,ROCK1,ZMPSTE24,MTCL1,RMC1,TMEM39B,WDR41,RRAGC,ZC3H12A
12_Member	GO Biological Processes	GO:0061919	process utilizing autophagic mechanism	-3.22513	-0.704186	14/543	310,411,4864,5660,6093,10269,23255,29919,55116,55255,64121,80149,171024,201475	ANXA7,ARSB,NPC1,PSAP,ROCK1,ZMPSTE24,MTCL1,RMC1,TMEM39B,WDR41,RRAGC,ZC3H12A,SYNPO2,RAB12
12_Member	GO Biological Processes	GO:0006914	autophagy	-3.22513	-0.704186	14/543	310,411,4864,5660,6093,10269,23255,29919,55116,55255,64121,80149,171024,201475	ANXA7,ARSB,NPC1,PSAP,ROCK1,ZMPSTE24,MTCL1,RMC1,TMEM39B,WDR41,RRAGC,ZC3H12A,SYNPO2,RAB12
13_Summary	GO Biological Processes	GO:0072666	establishment of protein localization to vacuole	-4.9945	-1.23674	4/52	7805,8546,9765,26985,4864,5660,9218,29919,55255,201475,64121,411,5538,55116,171024,1000,3988,7276,9672,10487,64129,127544	LAPTM5,AP3B1,ZFYVE16,AP3M1,NPC1,PSAP,VAPA,RMC1,WDR41,RAB12,RRAGC,ARSB,PPT1,TMEM39B,SYNPO2,CDH2,LIPA,TTR,SDC3,CAP1,TINAGL1,RNF19B
13_Member	GO Biological Processes	GO:0072666	establishment of protein localization to vacuole	-2.86124	-0.52654	4/52	7805,8546,9765,26985	LAPTM5,AP3B1,ZFYVE16,AP3M1
13_Member	GO Cellular Components	GO:0098852	lytic vacuole membrane	-2.02079	-0.0742362	9/381	4864,5660,7805,8546,9218,26985,29919,55255,201475	NPC1,PSAP,LAPTM5,AP3B1,VAPA,AP3M1,RMC1,WDR41,RAB12
13_Member	GO Cellular Components	GO:0005765	lysosomal membrane	-2.02079	-0.0742362	9/381	4864,5660,7805,8546,9218,26985,29919,55255,201475	NPC1,PSAP,LAPTM5,AP3B1,VAPA,AP3M1,RMC1,WDR41,RAB12
13_Member	GO Cellular Components	GO:0005774	vacuolar membrane	-2.11825	-0.113264	10/434	4864,5660,7805,8546,9218,26985,29919,55255,64121,201475	NPC1,PSAP,LAPTM5,AP3B1,VAPA,AP3M1,RMC1,WDR41,RRAGC,RAB12
13_Member	GO Biological Processes	GO:0007033	vacuole organization	-2.21287	-0.167739	6/176	411,5538,7805,8546,55116,171024	ARSB,PPT1,LAPTM5,AP3B1,TMEM39B,SYNPO2
13_Member	GO Biological Processes	GO:0080171	lytic vacuole organization	-2.36573	-0.235526	4/71	411,5538,7805,8546	ARSB,PPT1,LAPTM5,AP3B1
13_Member	GO Biological Processes	GO:0072665	protein localization to vacuole	-2.36573	-0.235526	4/71	7805,8546,9765,26985	LAPTM5,AP3B1,ZFYVE16,AP3M1
13_Member	GO Biological Processes	GO:0007040	lysosome organization	-2.36573	-0.235526	4/71	411,5538,7805,8546	ARSB,PPT1,LAPTM5,AP3B1
13_Member	GO Biological Processes	GO:0061462	protein localization to lysosome	-3.06224	-0.623179	4/46	7805,8546,9765,26985	LAPTM5,AP3B1,ZFYVE16,AP3M1
13_Member	GO Biological Processes	GO:0097479	synaptic vesicle localization	-1.86053	0	3/54	1000,8546,26985	CDH2,AP3B1,AP3M1
13_Member	GO Biological Processes	GO:0006623	protein targeting to vacuole	-3.29514	-0.712888	4/40	7805,8546,9765,26985	LAPTM5,AP3B1,ZFYVE16,AP3M1
13_Member	GO Cellular Components	GO:0005764	lysosome	-3.94156	-1.01925	18/705	411,3988,4864,5538,5660,7276,7805,8546,9218,9672,10487,26985,29919,55255,64121,64129,127544,201475	ARSB,LIPA,NPC1,PPT1,PSAP,TTR,LAPTM5,AP3B1,VAPA,SDC3,CAP1,AP3M1,RMC1,WDR41,RRAGC,TINAGL1,RNF19B,RAB12
13_Member	GO Cellular Components	GO:0000323	lytic vacuole	-3.94156	-1.01925	18/705	411,3988,4864,5538,5660,7276,7805,8546,9218,9672,10487,26985,29919,55255,64121,64129,127544,201475	ARSB,LIPA,NPC1,PPT1,PSAP,TTR,LAPTM5,AP3B1,VAPA,SDC3,CAP1,AP3M1,RMC1,WDR41,RRAGC,TINAGL1,RNF19B,RAB12
13_Member	GO Biological Processes	GO:0007034	vacuolar transport	-4.00213	-1.03687	8/154	411,4864,5660,7805,8546,9765,26985,201475	ARSB,NPC1,PSAP,LAPTM5,AP3B1,ZFYVE16,AP3M1,RAB12
13_Member	GO Biological Processes	GO:0006622	protein targeting to lysosome	-4.25516	-1.12241	4/23	7805,8546,9765,26985	LAPTM5,AP3B1,ZFYVE16,AP3M1
13_Member	KEGG Pathway	ko04142	Lysosome	-4.69685	-1.23674	8/123	411,3988,4864,5538,5660,7805,8546,26985	ARSB,LIPA,NPC1,PPT1,PSAP,LAPTM5,AP3B1,AP3M1
13_Member	KEGG Pathway	hsa04142	Lysosome	-4.69685	-1.23674	8/123	411,3988,4864,5538,5660,7805,8546,26985	ARSB,LIPA,NPC1,PPT1,PSAP,LAPTM5,AP3B1,AP3M1
13_Member	GO Biological Processes	GO:0007041	lysosomal transport	-4.9945	-1.23674	8/112	411,4864,5660,7805,8546,9765,26985,201475	ARSB,NPC1,PSAP,LAPTM5,AP3B1,ZFYVE16,AP3M1,RAB12
13_Member	GO Cellular Components	GO:0005773	vacuole	-3.28741	-0.712888	18/799	411,3988,4864,5538,5660,7276,7805,8546,9218,9672,10487,26985,29919,55255,64121,64129,127544,201475	ARSB,LIPA,NPC1,PPT1,PSAP,TTR,LAPTM5,AP3B1,VAPA,SDC3,CAP1,AP3M1,RMC1,WDR41,RRAGC,TINAGL1,RNF19B,RAB12
14_Summary	GO Biological Processes	GO:0008544	epidermis development	-2.85892	-0.52654	12/463	1308,1828,3065,3909,4610,5453,6093,8546,10269,147409,340654,643418,59,310,1000,5660,7414,84162,284217	COL17A1,DSG1,HDAC1,LAMA3,MYCL,POU3F1,ROCK1,AP3B1,ZMPSTE24,DSG4,LIPM,LIPN,ACTA2,ANXA7,CDH2,PSAP,VCL,KIAA1109,LAMA1
14_Member	GO Biological Processes	GO:0008544	epidermis development	-2.85892	-0.52654	12/463	1308,1828,3065,3909,4610,5453,6093,8546,10269,147409,340654,643418	COL17A1,DSG1,HDAC1,LAMA3,MYCL,POU3F1,ROCK1,AP3B1,ZMPSTE24,DSG4,LIPM,LIPN
14_Member	GO Biological Processes	GO:0030855	epithelial cell differentiation	-2.18415	-0.153389	15/781	59,310,1000,1828,3065,4610,5453,5660,6093,7414,84162,147409,284217,340654,643418	ACTA2,ANXA7,CDH2,DSG1,HDAC1,MYCL,POU3F1,PSAP,ROCK1,VCL,KIAA1109,DSG4,LAMA1,LIPM,LIPN
14_Member	GO Biological Processes	GO:0043588	skin development	-1.79916	0	9/415	1828,3065,5453,6093,8546,10269,147409,340654,643418	DSG1,HDAC1,POU3F1,ROCK1,AP3B1,ZMPSTE24,DSG4,LIPM,LIPN
14_Member	GO Biological Processes	GO:0009913	epidermal cell differentiation	-1.7069	0	8/360	1828,3065,4610,5453,6093,147409,340654,643418	DSG1,HDAC1,MYCL,POU3F1,ROCK1,DSG4,LIPM,LIPN
14_Member	GO Biological Processes	GO:0070268	cornification	-1.67457	0	4/113	1828,147409,340654,643418	DSG1,DSG4,LIPM,LIPN
15_Summary	GO Biological Processes	GO:0007610	behavior	-2.74603	-0.439732	13/543	3061,4864,5532,7060,9456,9698,10269,22943,22986,64072,84879,84896,166379	HCRTR1,NPC1,PPP3CB,THBS4,HOMER1,PUM1,ZMPSTE24,DKK1,SORCS3,CDH23,MFSD2A,ATAD1,BBS12
15_Member	GO Biological Processes	GO:0007610	behavior	-2.74603	-0.439732	13/543	3061,4864,5532,7060,9456,9698,10269,22943,22986,64072,84879,84896,166379	HCRTR1,NPC1,PPP3CB,THBS4,HOMER1,PUM1,ZMPSTE24,DKK1,SORCS3,CDH23,MFSD2A,ATAD1,BBS12
15_Member	GO Biological Processes	GO:0007626	locomotory behavior	-1.7505	0	5/162	4864,5532,9698,10269,64072	NPC1,PPP3CB,PUM1,ZMPSTE24,CDH23
15_Member	GO Biological Processes	GO:0008344	adult locomotory behavior	-1.70069	0	3/62	4864,9698,10269	NPC1,PUM1,ZMPSTE24
15_Member	GO Biological Processes	GO:0030534	adult behavior	-1.62564	0	4/117	4864,9456,9698,10269	NPC1,HOMER1,PUM1,ZMPSTE24
16_Summary	GO Biological Processes	GO:0032259	methylation	-2.69245	-0.419161	10/359	635,6018,8731,9446,10269,11107,57721,64863,90853,118881,29974,54802,132612	BHMT,RLF,RNMT,GSTO1,ZMPSTE24,PRDM5,METTL14,METTL4,SPOCD1,COMTD1,A1CF,TRIT1,ADAD1
16_Member	GO Biological Processes	GO:0032259	methylation	-2.69245	-0.419161	10/359	635,6018,8731,9446,10269,11107,57721,64863,90853,118881	BHMT,RLF,RNMT,GSTO1,ZMPSTE24,PRDM5,METTL14,METTL4,SPOCD1,COMTD1
16_Member	GO Biological Processes	GO:0009451	RNA modification	-2.29712	-0.198802	6/169	8731,29974,54802,57721,64863,132612	RNMT,A1CF,TRIT1,METTL14,METTL4,ADAD1
16_Member	GO Biological Processes	GO:0043414	macromolecule methylation	-2.10355	-0.113264	8/305	635,6018,8731,10269,11107,57721,64863,90853	BHMT,RLF,RNMT,ZMPSTE24,PRDM5,METTL14,METTL4,SPOCD1
16_Member	GO Molecular Functions	GO:0008168	methyltransferase activity	-1.79462	0	6/217	635,8731,11107,57721,64863,118881	BHMT,RNMT,PRDM5,METTL14,METTL4,COMTD1
16_Member	GO Molecular Functions	GO:0016741	transferase activity, transferring one-carbon groups	-1.7002	0	6/228	635,8731,11107,57721,64863,118881	BHMT,RNMT,PRDM5,METTL14,METTL4,COMTD1
16_Member	GO Molecular Functions	GO:0008173	RNA methyltransferase activity	-1.5959	0	3/68	8731,57721,64863	RNMT,METTL14,METTL4
16_Member	GO Biological Processes	GO:0001510	RNA methylation	-1.36316	0	3/84	8731,57721,64863	RNMT,METTL14,METTL4
17_Summary	GO Biological Processes	GO:0010586	miRNA metabolic process	-4.76067	-1.23674	3/29	80149,167153,192670,5393,9698,26523,8565,8731,54802,57721,64863,6093,8761,9967,143471,51118,339487,10269,8654,25961,51538,84618,635,29958	ZC3H12A,TENT2,AGO4,EXOSC9,PUM1,AGO1,YARS1,RNMT,TRIT1,METTL14,METTL4,ROCK1,PABPC4,THRAP3,PSMA8,UTP11,ZBTB8OS,ZMPSTE24,PDE5A,NUDT13,ZCCHC17,NT5C1A,BHMT,DMGDH
17_Member	GO Biological Processes	GO:0010586	miRNA metabolic process	-2.61869	-0.376459	3/29	80149,167153,192670	ZC3H12A,TENT2,AGO4
17_Member	GO Biological Processes	GO:0034661	ncRNA catabolic process	-2.28192	-0.198802	3/38	5393,80149,167153	EXOSC9,ZC3H12A,TENT2
17_Member	GO Cellular Components	GO:0000932	P-body	-1.98849	-0.0550404	4/91	9698,26523,80149,192670	PUM1,AGO1,ZC3H12A,AGO4
17_Member	GO Molecular Functions	GO:0140098	catalytic activity, acting on RNA	-1.91291	-0.01709	9/397	5393,8565,8731,26523,54802,57721,64863,80149,167153	EXOSC9,YARS1,RNMT,AGO1,TRIT1,METTL14,METTL4,ZC3H12A,TENT2
17_Member	GO Biological Processes	GO:1903311	regulation of mRNA metabolic process	-1.88247	-0.0021007	8/334	5393,6093,8761,9698,9967,57721,80149,143471	EXOSC9,ROCK1,PABPC4,PUM1,THRAP3,METTL14,ZC3H12A,PSMA8
17_Member	GO Biological Processes	GO:0034660	ncRNA metabolic process	-1.75655	0	10/494	5393,8565,26523,51118,54802,64863,80149,167153,192670,339487	EXOSC9,YARS1,AGO1,UTP11,TRIT1,METTL4,ZC3H12A,TENT2,AGO4,ZBTB8OS
17_Member	GO Biological Processes	GO:0034249	negative regulation of cellular amide metabolic process	-1.65133	0	6/234	6093,9698,26523,57721,80149,192670	ROCK1,PUM1,AGO1,METTL14,ZC3H12A,AGO4
17_Member	GO Cellular Components	GO:0035770	ribonucleoprotein granule	-1.57366	0	6/244	6093,8761,9698,26523,80149,192670	ROCK1,PABPC4,PUM1,AGO1,ZC3H12A,AGO4
17_Member	GO Biological Processes	GO:0060964	regulation of gene silencing by miRNA	-1.57877	0	4/121	9698,10269,26523,80149	PUM1,ZMPSTE24,AGO1,ZC3H12A
17_Member	GO Biological Processes	GO:0060147	regulation of posttranscriptional gene silencing	-1.54489	0	4/124	9698,10269,26523,80149	PUM1,ZMPSTE24,AGO1,ZC3H12A
17_Member	GO Biological Processes	GO:0060966	regulation of gene silencing by RNA	-1.53383	0	4/125	9698,10269,26523,80149	PUM1,ZMPSTE24,AGO1,ZC3H12A
17_Member	GO Cellular Components	GO:0010494	cytoplasmic stress granule	-1.51662	0	3/73	6093,8761,9698	ROCK1,PABPC4,PUM1
17_Member	GO Biological Processes	GO:0060968	regulation of gene silencing	-1.34323	0	4/144	9698,10269,26523,80149	PUM1,ZMPSTE24,AGO1,ZC3H12A
17_Member	GO Biological Processes	GO:0000956	nuclear-transcribed mRNA catabolic process	-1.33287	0	5/210	5393,9967,26523,80149,167153	EXOSC9,THRAP3,AGO1,ZC3H12A,TENT2
17_Member	GO Biological Processes	GO:0061014	positive regulation of mRNA catabolic process	-2.86124	-0.52654	4/52	6093,9698,57721,80149	ROCK1,PUM1,METTL14,ZC3H12A
17_Member	GO Cellular Components	GO:0036464	cytoplasmic ribonucleoprotein granule	-1.65133	0	6/234	6093,8761,9698,26523,80149,192670	ROCK1,PABPC4,PUM1,AGO1,ZC3H12A,AGO4
17_Member	GO Biological Processes	GO:1901361	organic cyclic compound catabolic process	-2.94869	-0.558621	15/647	5393,6093,8654,8761,9698,9967,25961,26523,51538,57721,80149,84618,143471,167153,192670	EXOSC9,ROCK1,PDE5A,PABPC4,PUM1,THRAP3,NUDT13,AGO1,ZCCHC17,METTL14,ZC3H12A,NT5C1A,PSMA8,TENT2,AGO4
17_Member	GO Biological Processes	GO:0017148	negative regulation of translation	-1.89581	-0.0097325	6/206	6093,9698,26523,57721,80149,192670	ROCK1,PUM1,AGO1,METTL14,ZC3H12A,AGO4
17_Member	GO Molecular Functions	GO:0061980	regulatory RNA binding	-3.06224	-0.623179	4/46	9698,26523,80149,192670	PUM1,AGO1,ZC3H12A,AGO4
17_Member	GO Biological Processes	GO:0044270	cellular nitrogen compound catabolic process	-4.27792	-1.12241	17/602	635,5393,6093,8654,8761,9698,9967,25961,26523,29958,51538,57721,80149,84618,143471,167153,192670	BHMT,EXOSC9,ROCK1,PDE5A,PABPC4,PUM1,THRAP3,NUDT13,AGO1,DMGDH,ZCCHC17,METTL14,ZC3H12A,NT5C1A,PSMA8,TENT2,AGO4
17_Member	GO Biological Processes	GO:0035196	production of miRNAs involved in gene silencing by miRNA	-3.92144	-1.01925	5/52	9698,10269,26523,80149,192670	PUM1,ZMPSTE24,AGO1,ZC3H12A,AGO4
17_Member	GO Biological Processes	GO:0031050	dsRNA processing	-3.76729	-0.948157	5/56	9698,10269,26523,80149,192670	PUM1,ZMPSTE24,AGO1,ZC3H12A,AGO4
17_Member	GO Biological Processes	GO:0070918	production of small RNA involved in gene silencing by RNA	-3.76729	-0.948157	5/56	9698,10269,26523,80149,192670	PUM1,ZMPSTE24,AGO1,ZC3H12A,AGO4
17_Member	GO Biological Processes	GO:0061157	mRNA destabilization	-3.62203	-0.876608	4/33	6093,9698,57721,80149	ROCK1,PUM1,METTL14,ZC3H12A
17_Member	GO Biological Processes	GO:0034655	nucleobase-containing compound catabolic process	-3.61656	-0.876608	15/557	5393,6093,8654,8761,9698,9967,25961,26523,51538,57721,80149,84618,143471,167153,192670	EXOSC9,ROCK1,PDE5A,PABPC4,PUM1,THRAP3,NUDT13,AGO1,ZCCHC17,METTL14,ZC3H12A,NT5C1A,PSMA8,TENT2,AGO4
17_Member	GO Molecular Functions	GO:0035198	miRNA binding	-3.57082	-0.851079	4/34	9698,26523,80149,192670	PUM1,AGO1,ZC3H12A,AGO4
17_Member	GO Biological Processes	GO:0050779	RNA destabilization	-3.47328	-0.809047	4/36	6093,9698,57721,80149	ROCK1,PUM1,METTL14,ZC3H12A
17_Member	GO Biological Processes	GO:0043488	regulation of mRNA stability	-3.41116	-0.763968	8/188	5393,6093,8761,9698,9967,57721,80149,143471	EXOSC9,ROCK1,PABPC4,PUM1,THRAP3,METTL14,ZC3H12A,PSMA8
17_Member	GO Biological Processes	GO:0046700	heterocycle catabolic process	-3.30126	-0.712888	15/597	5393,6093,8654,8761,9698,9967,25961,26523,51538,57721,80149,84618,143471,167153,192670	EXOSC9,ROCK1,PDE5A,PABPC4,PUM1,THRAP3,NUDT13,AGO1,ZCCHC17,METTL14,ZC3H12A,NT5C1A,PSMA8,TENT2,AGO4
17_Member	GO Biological Processes	GO:1903313	positive regulation of mRNA metabolic process	-2.95105	-0.558621	5/84	6093,9698,9967,57721,80149	ROCK1,PUM1,THRAP3,METTL14,ZC3H12A
17_Member	GO Biological Processes	GO:0006401	RNA catabolic process	-3.24959	-0.704186	12/417	5393,6093,8761,9698,9967,26523,51538,57721,80149,143471,167153,192670	EXOSC9,ROCK1,PABPC4,PUM1,THRAP3,AGO1,ZCCHC17,METTL14,ZC3H12A,PSMA8,TENT2,AGO4
17_Member	GO Biological Processes	GO:0019439	aromatic compound catabolic process	-3.17654	-0.670674	15/614	5393,6093,8654,8761,9698,9967,25961,26523,51538,57721,80149,84618,143471,167153,192670	EXOSC9,ROCK1,PDE5A,PABPC4,PUM1,THRAP3,NUDT13,AGO1,ZCCHC17,METTL14,ZC3H12A,NT5C1A,PSMA8,TENT2,AGO4
17_Member	GO Biological Processes	GO:0061013	regulation of mRNA catabolic process	-3.09512	-0.624013	8/210	5393,6093,8761,9698,9967,57721,80149,143471	EXOSC9,ROCK1,PABPC4,PUM1,THRAP3,METTL14,ZC3H12A,PSMA8
17_Member	GO Biological Processes	GO:0006402	mRNA catabolic process	-3.06229	-0.623179	11/378	5393,6093,8761,9698,9967,26523,57721,80149,143471,167153,192670	EXOSC9,ROCK1,PABPC4,PUM1,THRAP3,AGO1,METTL14,ZC3H12A,PSMA8,TENT2,AGO4
17_Member	GO Biological Processes	GO:0043487	regulation of RNA stability	-4.76067	-1.23674	10/198	5393,6093,8761,9698,9967,51538,57721,80149,143471,167153	EXOSC9,ROCK1,PABPC4,PUM1,THRAP3,ZCCHC17,METTL14,ZC3H12A,PSMA8,TENT2
18_Summary	GO Biological Processes	GO:0051592	response to calcium ion	-2.6085	-0.373436	6/146	310,3208,3778,7222,9456,553115,4864,127550,54936,80149,64766	ANXA7,HPCA,KCNMA1,TRPC3,HOMER1,PEF1,NPC1,A3GALT2,ADPRS,ZC3H12A,S100PBP
18_Member	GO Biological Processes	GO:0051592	response to calcium ion	-2.6085	-0.373436	6/146	310,3208,3778,7222,9456,553115	ANXA7,HPCA,KCNMA1,TRPC3,HOMER1,PEF1
18_Member	GO Biological Processes	GO:0010038	response to metal ion	-1.75885	0	8/352	310,3208,3778,4864,7222,9456,127550,553115	ANXA7,HPCA,KCNMA1,NPC1,TRPC3,HOMER1,A3GALT2,PEF1
18_Member	GO Biological Processes	GO:0010035	response to inorganic substance	-1.51436	0	10/542	310,3208,3778,4864,7222,9456,54936,80149,127550,553115	ANXA7,HPCA,KCNMA1,NPC1,TRPC3,HOMER1,ADPRS,ZC3H12A,A3GALT2,PEF1
18_Member	GO Molecular Functions	GO:0048306	calcium-dependent protein binding	-1.36316	0	3/84	310,64766,553115	ANXA7,S100PBP,PEF1
19_Summary	GO Biological Processes	GO:0006575	cellular modified amino acid metabolic process	-2.57687	-0.371061	7/199	635,9446,29958,84879,119391,256987,347735	BHMT,GSTO1,DMGDH,MFSD2A,GSTO2,SERINC5,SERINC2
19_Member	GO Biological Processes	GO:0006575	cellular modified amino acid metabolic process	-2.57687	-0.371061	7/199	635,9446,29958,84879,119391,256987,347735	BHMT,GSTO1,DMGDH,MFSD2A,GSTO2,SERINC5,SERINC2
19_Member	GO Biological Processes	GO:0006658	phosphatidylserine metabolic process	-2.31468	-0.206758	3/37	84879,256987,347735	MFSD2A,SERINC5,SERINC2
20_Summary	GO Biological Processes	GO:0003351	epithelial cilium movement involved in extracellular fluid movement	-2.49486	-0.310105	3/32	361,26256,80217,3633,27285,118491,8546,26985,166379	AQP4,CABYR,CFAP43,INPP5B,TEKT2,CFAP70,AP3B1,AP3M1,BBS12
20_Member	GO Biological Processes	GO:0003351	epithelial cilium movement involved in extracellular fluid movement	-2.49486	-0.310105	3/32	361,26256,80217	AQP4,CABYR,CFAP43
20_Member	GO Biological Processes	GO:0006858	extracellular transport	-2.38329	-0.240203	3/35	361,26256,80217	AQP4,CABYR,CFAP43
20_Member	GO Biological Processes	GO:0003341	cilium movement	-2.36007	-0.232404	6/164	361,3633,26256,27285,80217,118491	AQP4,INPP5B,CABYR,TEKT2,CFAP43,CFAP70
20_Member	GO Biological Processes	GO:0007018	microtubule-based movement	-2.08449	-0.1069	9/372	361,3633,8546,26256,26985,27285,80217,118491,166379	AQP4,INPP5B,AP3B1,CABYR,AP3M1,TEKT2,CFAP43,CFAP70,BBS12
20_Member	GO Biological Processes	GO:0099111	microtubule-based transport	-2.06736	-0.100361	6/189	361,8546,26256,26985,80217,166379	AQP4,AP3B1,CABYR,AP3M1,CFAP43,BBS12
AD Overlapped With CD
1_Summary	GO Biological Processes	GO:0035196	production of miRNAs involved in gene silencing by miRNA	-5.49088	-1.44361	5/52	9698,10269,26523,80149,192670,8565,8668,8761,256987,9967,167153,51538,84618,635,29958	PUM1,ZMPSTE24,AGO1,ZC3H12A,AGO4,YARS1,EIF3I,PABPC4,SERINC5,THRAP3,TENT2,ZCCHC17,NT5C1A,BHMT,DMGDH
1_Member	GO Biological Processes	GO:0035196	production of miRNAs involved in gene silencing by miRNA	-5.49088	-1.44361	5/52	9698,10269,26523,80149,192670	PUM1,ZMPSTE24,AGO1,ZC3H12A,AGO4
1_Member	GO Biological Processes	GO:0043043	peptide biosynthetic process	-1.34945	0	7/743	8565,8668,8761,9698,26523,80149,192670	YARS1,EIF3I,PABPC4,PUM1,AGO1,ZC3H12A,AGO4
1_Member	GO Biological Processes	GO:0006412	translation	-1.41873	0	7/717	8565,8668,8761,9698,26523,80149,192670	YARS1,EIF3I,PABPC4,PUM1,AGO1,ZC3H12A,AGO4
1_Member	GO Molecular Functions	GO:0003730	mRNA 3'-UTR binding	-1.45184	0	3/164	8761,9698,80149	PABPC4,PUM1,ZC3H12A
1_Member	GO Biological Processes	GO:0090501	RNA phosphodiester bond hydrolysis	-1.472	0	3/161	26523,80149,192670	AGO1,ZC3H12A,AGO4
1_Member	GO Biological Processes	GO:0140546	defense response to symbiont	-1.5508	0	4/262	9698,10269,80149,256987	PUM1,ZMPSTE24,ZC3H12A,SERINC5
1_Member	GO Biological Processes	GO:0051607	defense response to virus	-1.5508	0	4/262	9698,10269,80149,256987	PUM1,ZMPSTE24,ZC3H12A,SERINC5
1_Member	GO Biological Processes	GO:0034249	negative regulation of cellular amide metabolic process	-1.70844	0	4/234	9698,26523,80149,192670	PUM1,AGO1,ZC3H12A,AGO4
1_Member	GO Biological Processes	GO:0061013	regulation of mRNA catabolic process	-1.86338	0	4/210	8761,9698,9967,80149	PABPC4,PUM1,THRAP3,ZC3H12A
1_Member	GO Biological Processes	GO:0000956	nuclear-transcribed mRNA catabolic process	-1.86338	0	4/210	9967,26523,80149,167153	THRAP3,AGO1,ZC3H12A,TENT2
1_Member	GO Biological Processes	GO:0043488	regulation of mRNA stability	-2.02552	0	4/188	8761,9698,9967,80149	PABPC4,PUM1,THRAP3,ZC3H12A
1_Member	GO Biological Processes	GO:1903313	positive regulation of mRNA metabolic process	-2.22263	0	3/84	9698,9967,80149	PUM1,THRAP3,ZC3H12A
1_Member	GO Cellular Components	GO:0035770	ribonucleoprotein granule	-2.35433	0	5/244	8761,9698,26523,80149,192670	PABPC4,PUM1,AGO1,ZC3H12A,AGO4
1_Member	GO Biological Processes	GO:0060968	regulation of gene silencing	-2.42956	0	4/144	9698,10269,26523,80149	PUM1,ZMPSTE24,AGO1,ZC3H12A
1_Member	GO Cellular Components	GO:0036464	cytoplasmic ribonucleoprotein granule	-2.43106	0	5/234	8761,9698,26523,80149,192670	PABPC4,PUM1,AGO1,ZC3H12A,AGO4
1_Member	GO Biological Processes	GO:0060966	regulation of gene silencing by RNA	-2.65066	0	4/125	9698,10269,26523,80149	PUM1,ZMPSTE24,AGO1,ZC3H12A
1_Member	GO Biological Processes	GO:0017148	negative regulation of translation	-1.8913	0	4/206	9698,26523,80149,192670	PUM1,AGO1,ZC3H12A,AGO4
1_Member	GO Biological Processes	GO:0060147	regulation of posttranscriptional gene silencing	-2.66334	0	4/124	9698,10269,26523,80149	PUM1,ZMPSTE24,AGO1,ZC3H12A
1_Member	GO Biological Processes	GO:1901361	organic cyclic compound catabolic process	-2.66151	0	9/647	8761,9698,9967,26523,51538,80149,84618,167153,192670	PABPC4,PUM1,THRAP3,AGO1,ZCCHC17,ZC3H12A,NT5C1A,TENT2,AGO4
1_Member	GO Biological Processes	GO:0070918	production of small RNA involved in gene silencing by RNA	-5.32969	-1.44361	5/56	9698,10269,26523,80149,192670	PUM1,ZMPSTE24,AGO1,ZC3H12A,AGO4
1_Member	GO Molecular Functions	GO:0035198	miRNA binding	-4.83809	-1.07695	4/34	9698,26523,80149,192670	PUM1,AGO1,ZC3H12A,AGO4
1_Member	GO Molecular Functions	GO:0061980	regulatory RNA binding	-4.30928	-0.724233	4/46	9698,26523,80149,192670	PUM1,AGO1,ZC3H12A,AGO4
1_Member	GO Biological Processes	GO:0044270	cellular nitrogen compound catabolic process	-4.16084	-0.700728	11/602	635,8761,9698,9967,26523,29958,51538,80149,84618,167153,192670	BHMT,PABPC4,PUM1,THRAP3,AGO1,DMGDH,ZCCHC17,ZC3H12A,NT5C1A,TENT2,AGO4
1_Member	GO Biological Processes	GO:0043487	regulation of RNA stability	-3.61882	-0.313933	6/198	8761,9698,9967,51538,80149,167153	PABPC4,PUM1,THRAP3,ZCCHC17,ZC3H12A,TENT2
1_Member	GO Biological Processes	GO:0010586	miRNA metabolic process	-3.56319	-0.313933	3/29	80149,167153,192670	ZC3H12A,TENT2,AGO4
1_Member	GO Biological Processes	GO:0031050	dsRNA processing	-5.32969	-1.44361	5/56	9698,10269,26523,80149,192670	PUM1,ZMPSTE24,AGO1,ZC3H12A,AGO4
1_Member	GO Cellular Components	GO:0000932	P-body	-3.16071	-0.0619591	4/91	9698,26523,80149,192670	PUM1,AGO1,ZC3H12A,AGO4
1_Member	GO Biological Processes	GO:0034655	nucleobase-containing compound catabolic process	-3.10931	-0.0471445	9/557	8761,9698,9967,26523,51538,80149,84618,167153,192670	PABPC4,PUM1,THRAP3,AGO1,ZCCHC17,ZC3H12A,NT5C1A,TENT2,AGO4
1_Member	GO Biological Processes	GO:0046700	heterocycle catabolic process	-2.8993	0	9/597	8761,9698,9967,26523,51538,80149,84618,167153,192670	PABPC4,PUM1,THRAP3,AGO1,ZCCHC17,ZC3H12A,NT5C1A,TENT2,AGO4
1_Member	GO Biological Processes	GO:0006402	mRNA catabolic process	-2.85622	0	7/378	8761,9698,9967,26523,80149,167153,192670	PABPC4,PUM1,THRAP3,AGO1,ZC3H12A,TENT2,AGO4
1_Member	GO Biological Processes	GO:0019439	aromatic compound catabolic process	-2.81557	0	9/614	8761,9698,9967,26523,51538,80149,84618,167153,192670	PABPC4,PUM1,THRAP3,AGO1,ZCCHC17,ZC3H12A,NT5C1A,TENT2,AGO4
1_Member	GO Biological Processes	GO:0060964	regulation of gene silencing by miRNA	-2.70206	0	4/121	9698,10269,26523,80149	PUM1,ZMPSTE24,AGO1,ZC3H12A
1_Member	GO Biological Processes	GO:0006401	RNA catabolic process	-3.29602	-0.108913	8/417	8761,9698,9967,26523,51538,80149,167153,192670	PABPC4,PUM1,THRAP3,AGO1,ZCCHC17,ZC3H12A,TENT2,AGO4
2_Summary	GO Biological Processes	GO:0021761	limbic system development	-3.04006	-0.0361791	4/98	3065,23440,84879,167153,1296,3208,5453,5538,80217,4610	HDAC1,OTP,MFSD2A,TENT2,COL8A2,HPCA,POU3F1,PPT1,CFAP43,MYCL
2_Member	GO Biological Processes	GO:0021761	limbic system development	-3.04006	-0.0361791	4/98	3065,23440,84879,167153	HDAC1,OTP,MFSD2A,TENT2
2_Member	GO Biological Processes	GO:0021766	hippocampus development	-2.39281	0	3/73	3065,84879,167153	HDAC1,MFSD2A,TENT2
2_Member	GO Biological Processes	GO:0043010	camera-type eye development	-1.92868	0	5/310	1296,3065,3208,84879,167153	COL8A2,HDAC1,HPCA,MFSD2A,TENT2
2_Member	GO Biological Processes	GO:0007420	brain development	-1.89148	0	8/710	3065,3208,5453,5538,23440,80217,84879,167153	HDAC1,HPCA,POU3F1,PPT1,OTP,CFAP43,MFSD2A,TENT2
2_Member	GO Biological Processes	GO:0060322	head development	-1.75895	0	8/751	3065,3208,5453,5538,23440,80217,84879,167153	HDAC1,HPCA,POU3F1,PPT1,OTP,CFAP43,MFSD2A,TENT2
2_Member	GO Biological Processes	GO:0030900	forebrain development	-1.68508	0	5/358	3065,5453,23440,84879,167153	HDAC1,POU3F1,OTP,MFSD2A,TENT2
2_Member	GO Biological Processes	GO:0001654	eye development	-1.68046	0	5/359	1296,3065,3208,84879,167153	COL8A2,HDAC1,HPCA,MFSD2A,TENT2
2_Member	GO Biological Processes	GO:0150063	visual system development	-1.66216	0	5/363	1296,3065,3208,84879,167153	COL8A2,HDAC1,HPCA,MFSD2A,TENT2
2_Member	GO Biological Processes	GO:0048880	sensory system development	-1.63519	0	5/369	1296,3065,3208,84879,167153	COL8A2,HDAC1,HPCA,MFSD2A,TENT2
2_Member	GO Biological Processes	GO:0060041	retina development in camera-type eye	-1.5877	0	3/145	3208,84879,167153	HPCA,MFSD2A,TENT2
2_Member	GO Biological Processes	GO:0007423	sensory organ development	-1.52273	0	6/534	1296,3065,3208,4610,84879,167153	COL8A2,HDAC1,HPCA,MYCL,MFSD2A,TENT2
2_Member	GO Biological Processes	GO:0021543	pallium development	-1.50663	0	3/156	3065,84879,167153	HDAC1,MFSD2A,TENT2
3_Summary	GO Biological Processes	GO:0007276	gamete generation	-3.05501	-0.0361791	10/695	1912,3633,8546,9698,56907,80217,81629,90853,113451,192670	PHC2,INPP5B,AP3B1,PUM1,SPIRE1,CFAP43,TSSK3,SPOCD1,AZIN2,AGO4
3_Member	GO Biological Processes	GO:0007276	gamete generation	-3.01465	-0.0361791	10/695	1912,3633,8546,9698,56907,80217,81629,90853,113451,192670	PHC2,INPP5B,AP3B1,PUM1,SPIRE1,CFAP43,TSSK3,SPOCD1,AZIN2,AGO4
3_Member	GO Biological Processes	GO:0007283	spermatogenesis	-2.54456	0	8/548	1912,3633,8546,9698,80217,81629,90853,113451	PHC2,INPP5B,AP3B1,PUM1,CFAP43,TSSK3,SPOCD1,AZIN2
3_Member	GO Biological Processes	GO:0048232	male gamete generation	-3.05501	-0.0361791	9/567	1912,3633,8546,9698,80217,81629,90853,113451,192670	PHC2,INPP5B,AP3B1,PUM1,CFAP43,TSSK3,SPOCD1,AZIN2,AGO4
4_Summary	GO Biological Processes	GO:0034660	ncRNA metabolic process	-2.82315	0	8/494	8565,26523,51118,54802,80149,167153,192670,339487,8731	YARS1,AGO1,UTP11,TRIT1,ZC3H12A,TENT2,AGO4,ZBTB8OS,RNMT
4_Member	GO Biological Processes	GO:0034660	ncRNA metabolic process	-2.82315	0	8/494	8565,26523,51118,54802,80149,167153,192670,339487	YARS1,AGO1,UTP11,TRIT1,ZC3H12A,TENT2,AGO4,ZBTB8OS
4_Member	GO Molecular Functions	GO:0140098	catalytic activity, acting on RNA	-2.09294	0	6/397	8565,8731,26523,54802,80149,167153	YARS1,RNMT,AGO1,TRIT1,ZC3H12A,TENT2
4_Member	GO Biological Processes	GO:0034470	ncRNA processing	-1.50465	0	5/400	26523,51118,54802,192670,339487	AGO1,UTP11,TRIT1,AGO4,ZBTB8OS
4_Member	GO Biological Processes	GO:0006399	tRNA metabolic process	-1.35729	0	3/179	8565,54802,339487	YARS1,TRIT1,ZBTB8OS
5_Summary	KEGG Pathway	hsa04142	Lysosome	-3.86943	-0.460476	4/123	411,5538,7805,8546,3208,9765,23633,80149,9672,10487,55255,64121,64129,127544,55116	ARSB,PPT1,LAPTM5,AP3B1,HPCA,ZFYVE16,KPNA6,ZC3H12A,SDC3,CAP1,WDR41,RRAGC,TINAGL1,RNF19B,TMEM39B
5_Member	KEGG Pathway	hsa04142	Lysosome	-2.67613	0	4/123	411,5538,7805,8546	ARSB,PPT1,LAPTM5,AP3B1
5_Member	GO Biological Processes	GO:0072594	establishment of protein localization to organelle	-1.37829	0	6/579	3208,7805,8546,9765,23633,80149	HPCA,LAPTM5,AP3B1,ZFYVE16,KPNA6,ZC3H12A
5_Member	GO Cellular Components	GO:0043202	lysosomal lumen	-2.06308	0	3/96	411,5538,9672	ARSB,PPT1,SDC3
5_Member	GO Cellular Components	GO:0005775	vacuolar lumen	-2.1496	0	4/173	411,5538,9672,10487	ARSB,PPT1,SDC3,CAP1
5_Member	GO Biological Processes	GO:0072665	protein localization to vacuole	-2.42678	0	3/71	7805,8546,9765	LAPTM5,AP3B1,ZFYVE16
5_Member	GO Cellular Components	GO:0005773	vacuole	-2.56966	0	10/799	411,5538,7805,8546,9672,10487,55255,64121,64129,127544	ARSB,PPT1,LAPTM5,AP3B1,SDC3,CAP1,WDR41,RRAGC,TINAGL1,RNF19B
5_Member	KEGG Pathway	ko04142	Lysosome	-2.67613	0	4/123	411,5538,7805,8546	ARSB,PPT1,LAPTM5,AP3B1
5_Member	GO Biological Processes	GO:0072666	establishment of protein localization to vacuole	-2.81332	0	3/52	7805,8546,9765	LAPTM5,AP3B1,ZFYVE16
5_Member	GO Biological Processes	GO:0007034	vacuolar transport	-2.32619	0	4/154	411,7805,8546,9765	ARSB,LAPTM5,AP3B1,ZFYVE16
5_Member	GO Cellular Components	GO:0005764	lysosome	-2.96801	-0.0361791	10/705	411,5538,7805,8546,9672,10487,55255,64121,64129,127544	ARSB,PPT1,LAPTM5,AP3B1,SDC3,CAP1,WDR41,RRAGC,TINAGL1,RNF19B
5_Member	GO Cellular Components	GO:0000323	lytic vacuole	-2.96801	-0.0361791	10/705	411,5538,7805,8546,9672,10487,55255,64121,64129,127544	ARSB,PPT1,LAPTM5,AP3B1,SDC3,CAP1,WDR41,RRAGC,TINAGL1,RNF19B
5_Member	GO Biological Processes	GO:0061462	protein localization to lysosome	-2.96817	-0.0361791	3/46	7805,8546,9765	LAPTM5,AP3B1,ZFYVE16
5_Member	GO Biological Processes	GO:0007033	vacuole organization	-2.96905	-0.0361791	5/176	411,5538,7805,8546,55116	ARSB,PPT1,LAPTM5,AP3B1,TMEM39B
5_Member	GO Biological Processes	GO:0006623	protein targeting to vacuole	-3.1464	-0.0619591	3/40	7805,8546,9765	LAPTM5,AP3B1,ZFYVE16
5_Member	GO Biological Processes	GO:0080171	lytic vacuole organization	-3.571	-0.313933	4/71	411,5538,7805,8546	ARSB,PPT1,LAPTM5,AP3B1
5_Member	GO Biological Processes	GO:0007040	lysosome organization	-3.571	-0.313933	4/71	411,5538,7805,8546	ARSB,PPT1,LAPTM5,AP3B1
5_Member	GO Biological Processes	GO:0006622	protein targeting to lysosome	-3.86943	-0.460476	3/23	7805,8546,9765	LAPTM5,AP3B1,ZFYVE16
5_Member	GO Biological Processes	GO:0007041	lysosomal transport	-2.82504	0	4/112	411,7805,8546,9765	ARSB,LAPTM5,AP3B1,ZFYVE16
6_Summary	GO Biological Processes	GO:0043489	RNA stabilization	-2.63444	0	3/60	9967,51538,167153,55116,84879,113451	THRAP3,ZCCHC17,TENT2,TMEM39B,MFSD2A,AZIN2
6_Member	GO Biological Processes	GO:0043489	RNA stabilization	-2.63444	0	3/60	9967,51538,167153	THRAP3,ZCCHC17,TENT2
6_Member	GO Biological Processes	GO:0009895	negative regulation of catabolic process	-2.58234	0	6/314	9967,51538,55116,84879,113451,167153	THRAP3,ZCCHC17,TMEM39B,MFSD2A,AZIN2,TENT2
6_Member	GO Biological Processes	GO:1902369	negative regulation of RNA catabolic process	-2.44416	0	3/70	9967,51538,167153	THRAP3,ZCCHC17,TENT2
6_Member	GO Biological Processes	GO:0031330	negative regulation of cellular catabolic process	-2.26007	0	5/257	9967,51538,55116,84879,167153	THRAP3,ZCCHC17,TMEM39B,MFSD2A,TENT2
7_Summary	GO Cellular Components	GO:0005793	endoplasmic reticulum-Golgi intermediate compartment	-2.58896	0	4/130	3633,5771,65258,113451,27095	INPP5B,PTPN2,MPPE1,AZIN2,TRAPPC3
7_Member	GO Cellular Components	GO:0005793	endoplasmic reticulum-Golgi intermediate compartment	-2.58896	0	4/130	3633,5771,65258,113451	INPP5B,PTPN2,MPPE1,AZIN2
7_Member	GO Cellular Components	GO:0005801	cis-Golgi network	-2.42678	0	3/71	27095,65258,113451	TRAPPC3,MPPE1,AZIN2
8_Summary	GO Molecular Functions	GO:0003779	actin binding	-2.48151	0	7/441	2275,3208,10487,23499,56907,65108,133746	FHL3,HPCA,CAP1,MACF1,SPIRE1,MARCKSL1,JMY
8_Member	GO Molecular Functions	GO:0003779	actin binding	-2.48151	0	7/441	2275,3208,10487,23499,56907,65108,133746	FHL3,HPCA,CAP1,MACF1,SPIRE1,MARCKSL1,JMY
9_Summary	GO Biological Processes	GO:0006305	DNA alkylation	-2.35986	0	3/75	6018,10269,90853,635,8731,9446	RLF,ZMPSTE24,SPOCD1,BHMT,RNMT,GSTO1
9_Member	GO Biological Processes	GO:0006305	DNA alkylation	-2.35986	0	3/75	6018,10269,90853	RLF,ZMPSTE24,SPOCD1
9_Member	GO Biological Processes	GO:0006306	DNA methylation	-2.35986	0	3/75	6018,10269,90853	RLF,ZMPSTE24,SPOCD1
9_Member	GO Biological Processes	GO:0032259	methylation	-2.2992	0	6/359	635,6018,8731,9446,10269,90853	BHMT,RLF,RNMT,GSTO1,ZMPSTE24,SPOCD1
9_Member	GO Biological Processes	GO:0044728	DNA methylation or demethylation	-2.02667	0	3/99	6018,10269,90853	RLF,ZMPSTE24,SPOCD1
9_Member	GO Biological Processes	GO:0043414	macromolecule methylation	-1.95682	0	5/305	635,6018,8731,10269,90853	BHMT,RLF,RNMT,ZMPSTE24,SPOCD1
9_Member	GO Biological Processes	GO:0006304	DNA modification	-1.79274	0	3/121	6018,10269,90853	RLF,ZMPSTE24,SPOCD1
10_Summary	GO Biological Processes	GO:0001837	epithelial to mesenchymal transition	-2.31628	0	4/155	753,26508,55223,553115	LDLRAD4,HEYL,TRIM62,PEF1
10_Member	GO Biological Processes	GO:0001837	epithelial to mesenchymal transition	-2.31628	0	4/155	753,26508,55223,553115	LDLRAD4,HEYL,TRIM62,PEF1
10_Member	GO Biological Processes	GO:0048762	mesenchymal cell differentiation	-1.7145	0	4/233	753,26508,55223,553115	LDLRAD4,HEYL,TRIM62,PEF1
10_Member	GO Biological Processes	GO:0060485	mesenchyme development	-1.42244	0	4/288	753,26508,55223,553115	LDLRAD4,HEYL,TRIM62,PEF1
11_Summary	GO Cellular Components	GO:0140535	intracellular protein-containing complex	-2.30585	0	9/733	1912,8731,27095,55255,64769,127544,167153,339487,553115,8546	PHC2,RNMT,TRAPPC3,WDR41,MEAF6,RNF19B,TENT2,ZBTB8OS,PEF1,AP3B1
11_Member	GO Cellular Components	GO:0140535	intracellular protein-containing complex	-2.30585	0	9/733	1912,8731,27095,55255,64769,127544,167153,339487,553115	PHC2,RNMT,TRAPPC3,WDR41,MEAF6,RNF19B,TENT2,ZBTB8OS,PEF1
11_Member	GO Biological Processes	GO:0006900	vesicle budding from membrane	-1.9137	0	3/109	8546,27095,553115	AP3B1,TRAPPC3,PEF1
12_Summary	GO Biological Processes	GO:0098773	skin epidermis development	-2.22263	0	3/84	3065,8546,10269,64769,133746,2275,9967,55223,79647	HDAC1,AP3B1,ZMPSTE24,MEAF6,JMY,FHL3,THRAP3,TRIM62,AKIRIN1
12_Member	GO Biological Processes	GO:0098773	skin epidermis development	-2.22263	0	3/84	3065,8546,10269	HDAC1,AP3B1,ZMPSTE24
12_Member	GO Biological Processes	GO:1901796	regulation of signal transduction by p53 class mediator	-2.11531	0	4/177	3065,10269,64769,133746	HDAC1,ZMPSTE24,MEAF6,JMY
12_Member	GO Molecular Functions	GO:0003712	transcription coregulator activity	-1.72077	0	6/480	2275,3065,9967,55223,79647,133746	FHL3,HDAC1,THRAP3,TRIM62,AKIRIN1,JMY
12_Member	GO Biological Processes	GO:0072331	signal transduction by p53 class mediator	-1.54036	0	4/264	3065,10269,64769,133746	HDAC1,ZMPSTE24,MEAF6,JMY
13_Summary	GO Cellular Components	GO:0120111	neuron projection cytoplasm	-2.19434	0	3/86	2899,3208,8546,80217,113451,9456,22986	GRIK3,HPCA,AP3B1,CFAP43,AZIN2,HOMER1,SORCS3
13_Member	GO Cellular Components	GO:0120111	neuron projection cytoplasm	-2.19434	0	3/86	2899,3208,8546	GRIK3,HPCA,AP3B1
13_Member	GO Cellular Components	GO:0032838	plasma membrane bounded cell projection cytoplasm	-1.81604	0	4/217	2899,3208,8546,80217	GRIK3,HPCA,AP3B1,CFAP43
13_Member	GO Cellular Components	GO:0099568	cytoplasmic region	-1.56666	0	4/259	2899,3208,8546,80217	GRIK3,HPCA,AP3B1,CFAP43
13_Member	GO Cellular Components	GO:0043204	perikaryon	-1.54261	0	3/151	2899,3208,113451	GRIK3,HPCA,AZIN2
13_Member	GO Cellular Components	GO:0098978	glutamatergic synapse	-1.3335	0	4/308	2899,3208,9456,22986	GRIK3,HPCA,HOMER1,SORCS3
14_Summary	GO Cellular Components	GO:0097525	spliceosomal snRNP complex	-2.1267	0	3/91	6066,9410,10946,9967,64121,339487,8731,167153,64766,202333	RNU2-1,SNRNP40,SF3A3,THRAP3,RRAGC,ZBTB8OS,RNMT,TENT2,S100PBP,CMYA5
14_Member	GO Cellular Components	GO:0097525	spliceosomal snRNP complex	-2.1267	0	3/91	6066,9410,10946	RNU2-1,SNRNP40,SF3A3
14_Member	GO Cellular Components	GO:0030532	small nuclear ribonucleoprotein complex	-2.00307	0	3/101	6066,9410,10946	RNU2-1,SNRNP40,SF3A3
14_Member	GO Cellular Components	GO:0120114	Sm-like protein family complex	-1.87176	0	3/113	6066,9410,10946	RNU2-1,SNRNP40,SF3A3
14_Member	GO Biological Processes	GO:0008380	RNA splicing	-1.71683	0	6/481	6066,9410,9967,10946,64121,339487	RNU2-1,SNRNP40,THRAP3,SF3A3,RRAGC,ZBTB8OS
14_Member	GO Biological Processes	GO:0006397	mRNA processing	-1.48254	0	6/546	6066,8731,9410,9967,10946,167153	RNU2-1,RNMT,SNRNP40,THRAP3,SF3A3,TENT2
14_Member	GO Cellular Components	GO:0016607	nuclear speck	-1.46157	0	5/411	9410,9967,10946,64766,202333	SNRNP40,THRAP3,SF3A3,S100PBP,CMYA5
15_Summary	GO Biological Processes	GO:0045936	negative regulation of phosphate metabolic process	-2.07323	0	7/526	753,3208,5771,55125,80149,85450,90853,2774,3932	LDLRAD4,HPCA,PTPN2,CEP192,ZC3H12A,ITPRIP,SPOCD1,GNAL,LCK
15_Member	GO Biological Processes	GO:0045936	negative regulation of phosphate metabolic process	-2.07323	0	7/526	753,3208,5771,55125,80149,85450,90853	LDLRAD4,HPCA,PTPN2,CEP192,ZC3H12A,ITPRIP,SPOCD1
15_Member	GO Biological Processes	GO:0010563	negative regulation of phosphorus metabolic process	-2.06896	0	7/527	753,3208,5771,55125,80149,85450,90853	LDLRAD4,HPCA,PTPN2,CEP192,ZC3H12A,ITPRIP,SPOCD1
15_Member	GO Cellular Components	GO:0019898	extrinsic component of membrane	-1.35067	0	4/304	2774,3208,3932,80149	GNAL,HPCA,LCK,ZC3H12A
16_Summary	GO Biological Processes	GO:0007610	behavior	-2.0021	0	7/543	3061,7060,9456,9698,10269,22986,84879	HCRTR1,THBS4,HOMER1,PUM1,ZMPSTE24,SORCS3,MFSD2A
16_Member	GO Biological Processes	GO:0007610	behavior	-2.0021	0	7/543	3061,7060,9456,9698,10269,22986,84879	HCRTR1,THBS4,HOMER1,PUM1,ZMPSTE24,SORCS3,MFSD2A
16_Member	GO Biological Processes	GO:0030534	adult behavior	-1.83147	0	3/117	9456,9698,10269	HOMER1,PUM1,ZMPSTE24
17_Summary	GO Biological Processes	GO:0022604	regulation of cell morphogenesis	-1.95682	0	5/305	9202,10269,23499,84879,192670	ZMYM4,ZMPSTE24,MACF1,MFSD2A,AGO4
17_Member	GO Biological Processes	GO:0022604	regulation of cell morphogenesis	-1.95682	0	5/305	9202,10269,23499,84879,192670	ZMYM4,ZMPSTE24,MACF1,MFSD2A,AGO4
18_Summary	GO Biological Processes	GO:0019722	calcium-mediated signaling	-1.94915	0	4/198	576,3208,9446,10269,10487,9456,553115,54936,80149,127550,3932	ADGRB2,HPCA,GSTO1,ZMPSTE24,CAP1,HOMER1,PEF1,ADPRS,ZC3H12A,A3GALT2,LCK
18_Member	GO Biological Processes	GO:0019722	calcium-mediated signaling	-1.94915	0	4/198	576,3208,9446,10269	ADGRB2,HPCA,GSTO1,ZMPSTE24
18_Member	GO Biological Processes	GO:0019932	second-messenger-mediated signaling	-1.9455	0	5/307	576,3208,9446,10269,10487	ADGRB2,HPCA,GSTO1,ZMPSTE24,CAP1
18_Member	GO Biological Processes	GO:0051592	response to calcium ion	-1.58003	0	3/146	3208,9456,553115	HPCA,HOMER1,PEF1
18_Member	GO Biological Processes	GO:0010035	response to inorganic substance	-1.4958	0	6/542	3208,9456,54936,80149,127550,553115	HPCA,HOMER1,ADPRS,ZC3H12A,A3GALT2,PEF1
18_Member	GO Biological Processes	GO:0006816	calcium ion transport	-1.46928	0	5/409	3208,3932,9446,9456,10269	HPCA,LCK,GSTO1,HOMER1,ZMPSTE24
18_Member	GO Biological Processes	GO:0006941	striated muscle contraction	-1.37541	0	3/176	9446,9456,80149	GSTO1,HOMER1,ZC3H12A
18_Member	GO Biological Processes	GO:2001257	regulation of cation channel activity	-1.36933	0	3/177	3208,9446,9456	HPCA,GSTO1,HOMER1
19_Summary	GO Biological Processes	GO:0007218	neuropeptide signaling pathway	-2.46286	0	3/106	3061,4158,22986,2899,4161,576,2774	HCRTR1,MC2R,SORCS3,GRIK3,MC5R,ADGRB2,GNAL
19_Member	GO Biological Processes	GO:0007218	neuropeptide signaling pathway	-1.94632	0	3/106	3061,4158,22986	HCRTR1,MC2R,SORCS3
19_Member	KEGG Pathway	ko04080	Neuroactive ligand-receptor interaction	-1.47486	0	4/277	2899,3061,4158,4161	GRIK3,HCRTR1,MC2R,MC5R
19_Member	GO Molecular Functions	GO:0001653	peptide receptor activity	-2.34623	0	4/152	3061,4158,4161,22986	HCRTR1,MC2R,MC5R,SORCS3
19_Member	KEGG Pathway	hsa04080	Neuroactive ligand-receptor interaction	-1.47486	0	4/277	2899,3061,4158,4161	GRIK3,HCRTR1,MC2R,MC5R
19_Member	GO Biological Processes	GO:0007189	adenylate cyclase-activating G protein-coupled receptor signaling pathway	-2.44035	0	4/143	576,2774,4158,4161	ADGRB2,GNAL,MC2R,MC5R
19_Member	GO Biological Processes	GO:0007188	adenylate cyclase-modulating G protein-coupled receptor signaling pathway	-2.46286	0	5/230	576,2774,2899,4158,4161	ADGRB2,GNAL,GRIK3,MC2R,MC5R
19_Member	GO Molecular Functions	GO:0008528	G protein-coupled peptide receptor activity	-2.38725	0	4/148	3061,4158,4161,22986	HCRTR1,MC2R,MC5R,SORCS3
20_Summary	GO Molecular Functions	GO:0000287	magnesium ion binding	-1.82269	0	4/216	54936,64121,81629,84618	ADPRS,RRAGC,TSSK3,NT5C1A
20_Member	GO Molecular Functions	GO:0000287	magnesium ion binding	-1.82269	0	4/216	54936,64121,81629,84618	ADPRS,RRAGC,TSSK3,NT5C1A

## Sheet: Supplementary Table 4
Supplementary Table 4. Variants annotation on candidate loci of AD and CD pigs.
American Duroc pigs
c#Uploaded_variation	Location	Allele	Consequence	IMPACT	SYMBOL	Gene	Feature_type	Feature	BIOTYPE	EXON	INTRON	HGVSc	HGVSp	cDNA_position	CDS_position	Protein_position	Amino_acids	Codons	Existing_variation	DISTANCE	STRAND	FLAGS	SYMBOL_SOURCE	HGNC_ID	MANE_SELECT	MANE_PLUS_CLINICAL	TSL	APPRIS	SIFT	CLIN_SIG	SOMATIC	PHENO	BLOSUM62
ALGA0036064	6:95251820-95251820	C	missense_variant	MODERATE	-	ENSSSCG00000003655	Transcript	ENSSSCT00000004051.3	protein_coding	44231	-	-	-	2824	2824	942	S/P	Tca/Cca	rs81389959	-	1	-	-	-	-	-	-	P1	tolerated_low_confidence(1)	-	-	-	-1
DIAS0002958	14:76634176-76634176	G	missense_variant	MODERATE	PLAU	ENSSSCG00000010312	Transcript	ENSSSCT00000011287.4	protein_coding	44512	-	-	-	1390	1274	425	H/R	cAc/cGc	rs337330393	-	1	-	EntrezGene	-	-	-	-	P5	tolerated(1)	-	-	-	0
DIAS0002958	14:76634176-76634176	G	missense_variant	MODERATE	PLAU	ENSSSCG00000010312	Transcript	ENSSSCT00000055275.2	protein_coding	44449	-	-	-	1253	1253	418	H/R	cAc/cGc	rs337330393	-	1	-	EntrezGene	-	-	-	-	A2	tolerated(1)	-	-	-	0
DIAS0002958	14:76634176-76634176	G	missense_variant	MODERATE	PLAU	ENSSSCG00000010312	Transcript	ENSSSCT00000081718.1	protein_coding	44511	-	-	-	1628	1247	416	H/R	cAc/cGc	rs337330393	-	1	-	EntrezGene	-	-	-	-	A2	tolerated(1)	-	-	-	0
MARC0043833	6:115272451-115272451	G	missense_variant	MODERATE	DSG1	ENSSSCG00000020694	Transcript	ENSSSCT00000022644.3	protein_coding	15/15	-	-	-	2876	2708	903	N/S	aAt/aGt	rs81235846	-	1	-	EntrezGene	-	-	-	-	P1	tolerated(0.5)	-	-	-	1
DIAS0001594	14:74735219-74735219	C	missense_variant	MODERATE	PSAP	ENSSSCG00000010281	Transcript	ENSSSCT00000011253.4	protein_coding	13/13	-	-	-	1564	1460	487	K/R	aAg/aGg	rs333684092	-	-1	-	HGNC	HGNC:9498	-	-	-	-	tolerated(0.47)	-	-	-	2
ALGA0120307	6:88716011-88716011	G	missense_variant	MODERATE	FAM167B	ENSSSCG00000003616	Transcript	ENSSSCT00000004011.3	protein_coding	44198	-	-	-	218	94	32	T/A	Acc/Gcc	rs81476250	-	1	-	HGNC	HGNC:28133	-	-	-	P1	tolerated(0.47)	-	-	-	0
DIAS0001594	14:74735219-74735219	C	missense_variant	MODERATE	PSAP	ENSSSCG00000010281	Transcript	ENSSSCT00000062947.2	protein_coding	13/15	-	-	-	1703	1703	568	K/R	aAg/aGg	rs333684092	-	-1	-	HGNC	HGNC:9498	-	-	-	P5	tolerated(0.42)	-	-	-	2
DIAS0001594	14:74735219-74735219	C	missense_variant	MODERATE	PSAP	ENSSSCG00000010281	Transcript	ENSSSCT00000057417.2	protein_coding	14/16	-	-	-	1591	1532	511	K/R	aAg/aGg	rs333684092	-	-1	-	HGNC	HGNC:9498	-	-	-	A2	tolerated(0.39)	-	-	-	2
DIAS0001594	14:74735219-74735219	C	missense_variant	MODERATE	PSAP	ENSSSCG00000010281	Transcript	ENSSSCT00000031700.3	protein_coding	16/16	-	-	-	4098	1331	444	K/R	aAg/aGg	rs333684092	-	-1	-	HGNC	HGNC:9498	-	-	-	-	tolerated(0.3)	-	-	-	2
DIAS0001245	6:88014961-88014961	A	missense_variant	MODERATE	SERINC2	ENSSSCG00000023585	Transcript	ENSSSCT00000077177.1	protein_coding	44418	-	-	-	6836	1189	397	V/M	Gtg/Atg	rs344118284	-	1	-	HGNC	HGNC:23231	-	-	-	P5	tolerated(0.13)	-	-	-	1
DIAS0001245	6:88014961-88014961	A	missense_variant	MODERATE	SERINC2	ENSSSCG00000023585	Transcript	ENSSSCT00000031059.3	protein_coding	44480	-	-	-	1129	1129	377	V/M	Gtg/Atg	rs344118284	-	1	-	HGNC	HGNC:23231	-	-	-	A2	tolerated(0.11)	-	-	-	1
DIAS0001245	6:88014961-88014961	A	missense_variant	MODERATE	SERINC2	ENSSSCG00000023585	Transcript	ENSSSCT00000081467.1	protein_coding	44449	-	-	-	1274	1114	372	V/M	Gtg/Atg	rs344118284	-	1	-	HGNC	HGNC:23231	-	-	-	A2	tolerated(0.11)	-	-	-	1
DIAS0001245	6:88014961-88014961	A	missense_variant	MODERATE	SERINC2	ENSSSCG00000023585	Transcript	ENSSSCT00000091544.1	protein_coding	44450	-	-	-	1173	1102	368	V/M	Gtg/Atg	rs344118284	-	1	-	HGNC	HGNC:23231	-	-	-	A2	tolerated(0.1)	-	-	-	1
ALGA0079031	14:76336144-76336144	A	missense_variant	MODERATE	USP54	ENSSSCG00000010302	Transcript	ENSSSCT00000051856.2	protein_coding	14/22	-	-	-	2777	1928	643	P/L	cCa/cTa	rs80798661	-	-1	-	HGNC	HGNC:23513	-	-	-	A2	tolerated(0.07)	-	-	-	-3
ALGA0079031	14:76336144-76336144	A	missense_variant	MODERATE	USP54	ENSSSCG00000010302	Transcript	ENSSSCT00000048602.2	protein_coding	14/23	-	-	-	2777	1928	643	P/L	cCa/cTa	rs80798661	-	-1	-	HGNC	HGNC:23513	-	-	-	A2	tolerated(0.06)	-	-	-	-3
ALGA0079031	14:76336144-76336144	A	missense_variant	MODERATE	USP54	ENSSSCG00000010302	Transcript	ENSSSCT00000043927.2	protein_coding	14/22	-	-	-	2643	1973	658	P/L	cCa/cTa	rs80798661	-	-1	-	HGNC	HGNC:23513	-	-	-	P5	deleterious(0.05)	-	-	-	-3
ALGA0079031	14:76336144-76336144	A	missense_variant	MODERATE	USP54	ENSSSCG00000010302	Transcript	ENSSSCT00000055274.1	protein_coding	13/22	-	-	-	2681	1757	586	P/L	cCa/cTa	rs80798661	-	-1	-	HGNC	HGNC:23513	-	-	-	A2	deleterious(0.05)	-	-	-	-3
DIAS0002826	2:87792989-87792989	A	missense_variant	MODERATE	DMGDH	ENSSSCG00000014110	Transcript	ENSSSCT00000015413.4	protein_coding	14/14	-	-	-	2486	2269	757	R/W	Cgg/Tgg	rs81216249	-	-1	-	HGNC	HGNC:24475	-	-	-	-	deleterious(0)	-	-	-	-3
DIAS0002826	2:87792989-87792989	A	missense_variant	MODERATE	DMGDH	ENSSSCG00000014110	Transcript	ENSSSCT00000040659.2	protein_coding	15/15	-	-	-	3720	2512	838	R/W	Cgg/Tgg	rs81216249	-	-1	-	HGNC	HGNC:24475	-	-	-	-	deleterious(0)	-	-	-	-3
DIAS0002826	2:87792989-87792989	A	missense_variant	MODERATE	DMGDH	ENSSSCG00000014110	Transcript	ENSSSCT00000056871.2	protein_coding	17/17	-	-	-	2688	2566	856	R/W	Cgg/Tgg	rs81216249	-	-1	-	HGNC	HGNC:24475	-	-	-	P1	deleterious(0)	-	-	-	-3
DIAS0001594	14:74735219-74735219	C	downstream_gene_variant	MODIFIER	CDH23	ENSSSCG00000010278	Transcript	ENSSSCT00000011250.4	protein_coding	-	-	-	-	-	-	-	-	-	rs333684092	2053	1	-	HGNC	HGNC:13733	-	-	-	P1	-	-	-	-	-
DIAS0001594	14:74735219-74735219	C	upstream_gene_variant	MODIFIER	VSIR	ENSSSCG00000010280	Transcript	ENSSSCT00000011252.4	protein_coding	-	-	-	-	-	-	-	-	-	rs333684092	41938	-1	-	HGNC	HGNC:30085	-	-	-	P1	-	-	-	-	-
DIAS0001594	14:74735219-74735219	C	downstream_gene_variant	MODIFIER	PSAP	ENSSSCG00000010281	Transcript	ENSSSCT00000027706.3	protein_coding	-	-	-	-	-	-	-	-	-	rs333684092	8619	-1	-	HGNC	HGNC:9498	-	-	-	-	-	-	-	-	-
DIAS0001594	14:74735219-74735219	C	downstream_gene_variant	MODIFIER	CDH23	ENSSSCG00000010278	Transcript	ENSSSCT00000069897.1	protein_coding	-	-	-	-	-	-	-	-	-	rs333684092	1385	1	-	HGNC	HGNC:13733	-	-	-	-	-	-	-	-	-
WU_10.2_14_80788429	14:74900339-74900339	C	upstream_gene_variant	MODIFIER	PSAP	ENSSSCG00000010281	Transcript	ENSSSCT00000027706.3	protein_coding	-	-	-	-	-	-	-	-	-	rs345382687	12576	-1	-	HGNC	HGNC:9498	-	-	-	-	-	-	-	-	-
WU_10.2_14_80788429	14:74900339-74900339	C	upstream_gene_variant	MODIFIER	PSAP	ENSSSCG00000010281	Transcript	ENSSSCT00000031700.3	protein_coding	-	-	-	-	-	-	-	-	-	rs345382687	12576	-1	-	HGNC	HGNC:9498	-	-	-	-	-	-	-	-	-
WU_10.2_14_80788429	14:74900339-74900339	C	downstream_gene_variant	MODIFIER	SPOCK2	ENSSSCG00000010283	Transcript	ENSSSCT00000047219.2	protein_coding	-	-	-	-	-	-	-	-	-	rs345382687	37840	-1	-	HGNC	HGNC:13564	-	-	-	P1	-	-	-	-	-
WU_10.2_14_80788429	14:74900339-74900339	C	downstream_gene_variant	MODIFIER	CHST3	ENSSSCG00000023662	Transcript	ENSSSCT00000060717.2	protein_coding	-	-	-	-	-	-	-	-	-	rs345382687	8810	1	-	HGNC	HGNC:1971	-	-	-	P1	-	-	-	-	-
ALGA0078958	14:74933618-74933618	C	downstream_gene_variant	MODIFIER	ASCC1	ENSSSCG00000023130	Transcript	ENSSSCT00000022544.3	protein_coding	-	-	-	-	-	-	-	-	-	rs80994446	36618	-1	-	HGNC	HGNC:24268	-	-	-	-	-	-	-	-	-
ALGA0078958	14:74933618-74933618	C	upstream_gene_variant	MODIFIER	PSAP	ENSSSCG00000010281	Transcript	ENSSSCT00000027706.3	protein_coding	-	-	-	-	-	-	-	-	-	rs80994446	45855	-1	-	HGNC	HGNC:9498	-	-	-	-	-	-	-	-	-
ALGA0078958	14:74933618-74933618	C	downstream_gene_variant	MODIFIER	ASCC1	ENSSSCG00000023130	Transcript	ENSSSCT00000030401.2	protein_coding	-	-	-	-	-	-	-	-	-	rs80994446	41547	-1	-	HGNC	HGNC:24268	-	-	-	-	-	-	-	-	-
ALGA0078958	14:74933618-74933618	C	upstream_gene_variant	MODIFIER	PSAP	ENSSSCG00000010281	Transcript	ENSSSCT00000031700.3	protein_coding	-	-	-	-	-	-	-	-	-	rs80994446	45855	-1	-	HGNC	HGNC:9498	-	-	-	-	-	-	-	-	-
ALGA0078958	14:74933618-74933618	C	downstream_gene_variant	MODIFIER	ASCC1	ENSSSCG00000023130	Transcript	ENSSSCT00000037667.2	protein_coding	-	-	-	-	-	-	-	-	-	rs80994446	41548	-1	-	HGNC	HGNC:24268	-	-	-	P1	-	-	-	-	-
ALGA0078958	14:74933618-74933618	C	downstream_gene_variant	MODIFIER	SPOCK2	ENSSSCG00000010283	Transcript	ENSSSCT00000047219.2	protein_coding	-	-	-	-	-	-	-	-	-	rs80994446	4561	-1	-	HGNC	HGNC:13564	-	-	-	P1	-	-	-	-	-
ALGA0078958	14:74933618-74933618	C	downstream_gene_variant	MODIFIER	CHST3	ENSSSCG00000023662	Transcript	ENSSSCT00000060717.2	protein_coding	-	-	-	-	-	-	-	-	-	rs80994446	42089	1	-	HGNC	HGNC:1971	-	-	-	P1	-	-	-	-	-
H3GA0041018	14:74948147-74948147	A	downstream_gene_variant	MODIFIER	ASCC1	ENSSSCG00000023130	Transcript	ENSSSCT00000022544.3	protein_coding	-	-	-	-	-	-	-	-	-	rs80940318	22089	-1	-	HGNC	HGNC:24268	-	-	-	-	-	-	-	-	-
H3GA0041018	14:74948147-74948147	A	downstream_gene_variant	MODIFIER	ASCC1	ENSSSCG00000023130	Transcript	ENSSSCT00000030401.2	protein_coding	-	-	-	-	-	-	-	-	-	rs80940318	27018	-1	-	HGNC	HGNC:24268	-	-	-	-	-	-	-	-	-
H3GA0041018	14:74948147-74948147	A	downstream_gene_variant	MODIFIER	ASCC1	ENSSSCG00000023130	Transcript	ENSSSCT00000037667.2	protein_coding	-	-	-	-	-	-	-	-	-	rs80940318	27019	-1	-	HGNC	HGNC:24268	-	-	-	P1	-	-	-	-	-
H3GA0041018	14:74948147-74948147	A	intron_variant	MODIFIER	SPOCK2	ENSSSCG00000010283	Transcript	ENSSSCT00000047219.2	protein_coding	-	44326	-	-	-	-	-	-	-	rs80940318	-	-1	-	HGNC	HGNC:13564	-	-	-	P1	-	-	-	-	-
ALGA0078965	14:74969335-74969335	C	downstream_gene_variant	MODIFIER	ASCC1	ENSSSCG00000023130	Transcript	ENSSSCT00000022544.3	protein_coding	-	-	-	-	-	-	-	-	-	rs80932428	901	-1	-	HGNC	HGNC:24268	-	-	-	-	-	-	-	-	-
ALGA0078965	14:74969335-74969335	C	downstream_gene_variant	MODIFIER	ASCC1	ENSSSCG00000023130	Transcript	ENSSSCT00000030401.2	protein_coding	-	-	-	-	-	-	-	-	-	rs80932428	5830	-1	-	HGNC	HGNC:24268	-	-	-	-	-	-	-	-	-
ALGA0078965	14:74969335-74969335	C	downstream_gene_variant	MODIFIER	ASCC1	ENSSSCG00000023130	Transcript	ENSSSCT00000037667.2	protein_coding	-	-	-	-	-	-	-	-	-	rs80932428	5831	-1	-	HGNC	HGNC:24268	-	-	-	P1	-	-	-	-	-
ALGA0078965	14:74969335-74969335	C	upstream_gene_variant	MODIFIER	SPOCK2	ENSSSCG00000010283	Transcript	ENSSSCT00000047219.2	protein_coding	-	-	-	-	-	-	-	-	-	rs80932428	947	-1	-	HGNC	HGNC:13564	-	-	-	P1	-	-	-	-	-
ALGA0078968	14:74977277-74977277	T	intron_variant	MODIFIER	ASCC1	ENSSSCG00000023130	Transcript	ENSSSCT00000022544.3	protein_coding	-	44512	-	-	-	-	-	-	-	rs80806145	-	-1	-	HGNC	HGNC:24268	-	-	-	-	-	-	-	-	-
ALGA0078968	14:74977277-74977277	T	intron_variant	MODIFIER	ASCC1	ENSSSCG00000023130	Transcript	ENSSSCT00000030401.2	protein_coding	-	44448	-	-	-	-	-	-	-	rs80806145	-	-1	-	HGNC	HGNC:24268	-	-	-	-	-	-	-	-	-
ALGA0078968	14:74977277-74977277	T	intron_variant	MODIFIER	ASCC1	ENSSSCG00000023130	Transcript	ENSSSCT00000037667.2	protein_coding	-	14/14	-	-	-	-	-	-	-	rs80806145	-	-1	-	HGNC	HGNC:24268	-	-	-	P1	-	-	-	-	-
ALGA0078968	14:74977277-74977277	T	upstream_gene_variant	MODIFIER	SPOCK2	ENSSSCG00000010283	Transcript	ENSSSCT00000047219.2	protein_coding	-	-	-	-	-	-	-	-	-	rs80806145	8889	-1	-	HGNC	HGNC:13564	-	-	-	P1	-	-	-	-	-
H3GA0041023	14:74993600-74993600	T	intron_variant	MODIFIER	ASCC1	ENSSSCG00000023130	Transcript	ENSSSCT00000022544.3	protein_coding	-	44481	-	-	-	-	-	-	-	rs80829270	-	-1	-	HGNC	HGNC:24268	-	-	-	-	-	-	-	-	-
H3GA0041023	14:74993600-74993600	T	intron_variant	MODIFIER	ASCC1	ENSSSCG00000023130	Transcript	ENSSSCT00000030401.2	protein_coding	-	44448	-	-	-	-	-	-	-	rs80829270	-	-1	-	HGNC	HGNC:24268	-	-	-	-	-	-	-	-	-
H3GA0041023	14:74993600-74993600	T	intron_variant	MODIFIER	ASCC1	ENSSSCG00000023130	Transcript	ENSSSCT00000037667.2	protein_coding	-	13/14	-	-	-	-	-	-	-	rs80829270	-	-1	-	HGNC	HGNC:24268	-	-	-	P1	-	-	-	-	-
H3GA0041023	14:74993600-74993600	T	upstream_gene_variant	MODIFIER	SPOCK2	ENSSSCG00000010283	Transcript	ENSSSCT00000047219.2	protein_coding	-	-	-	-	-	-	-	-	-	rs80829270	25212	-1	-	HGNC	HGNC:13564	-	-	-	P1	-	-	-	-	-
M1GA0018867	14:75168840-75168840	T	downstream_gene_variant	MODIFIER	DNAJB12	ENSSSCG00000010288	Transcript	ENSSSCT00000011260.4	protein_coding	-	-	-	-	-	-	-	-	-	rs80983580	242	-1	-	HGNC	HGNC:14891	-	-	-	P1	-	-	-	-	-
M1GA0018867	14:75168840-75168840	T	downstream_gene_variant	MODIFIER	MICU1	ENSSSCG00000010289	Transcript	ENSSSCT00000011261.4	protein_coding	-	-	-	-	-	-	-	-	-	rs80983580	34906	-1	-	HGNC	HGNC:1530	-	-	-	P1	-	-	-	-	-
M1GA0018867	14:75168840-75168840	T	upstream_gene_variant	MODIFIER	ASCC1	ENSSSCG00000023130	Transcript	ENSSSCT00000037667.2	protein_coding	-	-	-	-	-	-	-	-	-	rs80983580	9951	-1	-	HGNC	HGNC:24268	-	-	-	P1	-	-	-	-	-
M1GA0018867	14:75168840-75168840	T	downstream_gene_variant	MODIFIER	DDIT4	ENSSSCG00000031888	Transcript	ENSSSCT00000041250.2	protein_coding	-	-	-	-	-	-	-	-	-	rs80983580	48937	1	-	EntrezGene	-	-	-	-	P1	-	-	-	-	-
M1GA0018867	14:75168840-75168840	T	downstream_gene_variant	MODIFIER	MICU1	ENSSSCG00000010289	Transcript	ENSSSCT00000047392.2	protein_coding	-	-	-	-	-	-	-	-	-	rs80983580	34909	-1	-	HGNC	HGNC:1530	-	-	-	-	-	-	-	-	-
M1GA0018867	14:75168840-75168840	T	downstream_gene_variant	MODIFIER	MICU1	ENSSSCG00000010289	Transcript	ENSSSCT00000050834.2	protein_coding	-	-	-	-	-	-	-	-	-	rs80983580	34906	-1	-	HGNC	HGNC:1530	-	-	-	-	-	-	-	-	-
M1GA0018867	14:75168840-75168840	T	downstream_gene_variant	MODIFIER	MICU1	ENSSSCG00000010289	Transcript	ENSSSCT00000065122.1	protein_coding	-	-	-	-	-	-	-	-	-	rs80983580	34896	-1	-	HGNC	HGNC:1530	-	-	-	-	-	-	-	-	-
ALGA0078977	14:75225270-75225270	G	intron_variant	MODIFIER	DNAJB12	ENSSSCG00000010288	Transcript	ENSSSCT00000011260.4	protein_coding	-	44331	-	-	-	-	-	-	-	rs81451083	-	-1	-	HGNC	HGNC:14891	-	-	-	P1	-	-	-	-	-
ALGA0078977	14:75225270-75225270	G	intron_variant	MODIFIER	MICU1	ENSSSCG00000010289	Transcript	ENSSSCT00000011261.4	protein_coding	-	44543	-	-	-	-	-	-	-	rs81451083	-	-1	-	HGNC	HGNC:1530	-	-	-	P1	-	-	-	-	-
ALGA0078977	14:75225270-75225270	G	intron_variant	MODIFIER	MICU1	ENSSSCG00000010289	Transcript	ENSSSCT00000047392.2	protein_coding	-	44513	-	-	-	-	-	-	-	rs81451083	-	-1	-	HGNC	HGNC:1530	-	-	-	-	-	-	-	-	-
ALGA0078977	14:75225270-75225270	G	intron_variant	MODIFIER	MICU1	ENSSSCG00000010289	Transcript	ENSSSCT00000050834.2	protein_coding	-	44543	-	-	-	-	-	-	-	rs81451083	-	-1	-	HGNC	HGNC:1530	-	-	-	-	-	-	-	-	-
ALGA0078977	14:75225270-75225270	G	intron_variant	MODIFIER	MICU1	ENSSSCG00000010289	Transcript	ENSSSCT00000065122.1	protein_coding	-	44479	-	-	-	-	-	-	-	rs81451083	-	-1	-	HGNC	HGNC:1530	-	-	-	-	-	-	-	-	-
MARC0001655	14:75288688-75288688	C	intron_variant	MODIFIER	DNAJB12	ENSSSCG00000010288	Transcript	ENSSSCT00000011260.4	protein_coding	-	44270	-	-	-	-	-	-	-	rs81286206	-	-1	-	HGNC	HGNC:14891	-	-	-	P1	-	-	-	-	-
MARC0001655	14:75288688-75288688	C	intron_variant	MODIFIER	MICU1	ENSSSCG00000010289	Transcript	ENSSSCT00000011261.4	protein_coding	-	44482	-	-	-	-	-	-	-	rs81286206	-	-1	-	HGNC	HGNC:1530	-	-	-	P1	-	-	-	-	-
MARC0001655	14:75288688-75288688	C	intron_variant	MODIFIER	MICU1	ENSSSCG00000010289	Transcript	ENSSSCT00000047392.2	protein_coding	-	44421	-	-	-	-	-	-	-	rs81286206	-	-1	-	HGNC	HGNC:1530	-	-	-	-	-	-	-	-	-
MARC0001655	14:75288688-75288688	C	intron_variant	MODIFIER	MICU1	ENSSSCG00000010289	Transcript	ENSSSCT00000050834.2	protein_coding	-	44452	-	-	-	-	-	-	-	rs81286206	-	-1	-	HGNC	HGNC:1530	-	-	-	-	-	-	-	-	-
MARC0001655	14:75288688-75288688	C	intron_variant	MODIFIER	MICU1	ENSSSCG00000010289	Transcript	ENSSSCT00000065122.1	protein_coding	-	44418	-	-	-	-	-	-	-	rs81286206	-	-1	-	HGNC	HGNC:1530	-	-	-	-	-	-	-	-	-
DIAS0000193	14:75289195-75289195	A	intron_variant	MODIFIER	DNAJB12	ENSSSCG00000010288	Transcript	ENSSSCT00000011260.4	protein_coding	-	44242	-	-	-	-	-	-	-	rs331743656	-	-1	-	HGNC	HGNC:14891	-	-	-	P1	-	-	-	-	-
DIAS0000193	14:75289195-75289195	A	intron_variant	MODIFIER	MICU1	ENSSSCG00000010289	Transcript	ENSSSCT00000011261.4	protein_coding	-	44452	-	-	-	-	-	-	-	rs331743656	-	-1	-	HGNC	HGNC:1530	-	-	-	P1	-	-	-	-	-
DIAS0000193	14:75289195-75289195	A	intron_variant	MODIFIER	MICU1	ENSSSCG00000010289	Transcript	ENSSSCT00000047392.2	protein_coding	-	44390	-	-	-	-	-	-	-	rs331743656	-	-1	-	HGNC	HGNC:1530	-	-	-	-	-	-	-	-	-
DIAS0000193	14:75289195-75289195	A	intron_variant	MODIFIER	MICU1	ENSSSCG00000010289	Transcript	ENSSSCT00000050834.2	protein_coding	-	44421	-	-	-	-	-	-	-	rs331743656	-	-1	-	HGNC	HGNC:1530	-	-	-	-	-	-	-	-	-
DIAS0000193	14:75289195-75289195	A	intron_variant	MODIFIER	MICU1	ENSSSCG00000010289	Transcript	ENSSSCT00000065122.1	protein_coding	-	44387	-	-	-	-	-	-	-	rs331743656	-	-1	-	HGNC	HGNC:1530	-	-	-	-	-	-	-	-	-
INRA0044998	14:75348354-75348354	G	upstream_gene_variant	MODIFIER	DNAJB12	ENSSSCG00000010288	Transcript	ENSSSCT00000011260.4	protein_coding	-	-	-	-	-	-	-	-	-	rs331906893	18636	-1	-	HGNC	HGNC:14891	-	-	-	P1	-	-	-	-	-
INRA0044998	14:75348354-75348354	G	intron_variant	MODIFIER	MICU1	ENSSSCG00000010289	Transcript	ENSSSCT00000011261.4	protein_coding	-	44329	-	-	-	-	-	-	-	rs331906893	-	-1	-	HGNC	HGNC:1530	-	-	-	P1	-	-	-	-	-
INRA0044998	14:75348354-75348354	G	intron_variant	MODIFIER	MICU1	ENSSSCG00000010289	Transcript	ENSSSCT00000047392.2	protein_coding	-	44329	-	-	-	-	-	-	-	rs331906893	-	-1	-	HGNC	HGNC:1530	-	-	-	-	-	-	-	-	-
INRA0044998	14:75348354-75348354	G	intron_variant	MODIFIER	MICU1	ENSSSCG00000010289	Transcript	ENSSSCT00000050834.2	protein_coding	-	44329	-	-	-	-	-	-	-	rs331906893	-	-1	-	HGNC	HGNC:1530	-	-	-	-	-	-	-	-	-
INRA0044998	14:75348354-75348354	G	intron_variant	MODIFIER	MICU1	ENSSSCG00000010289	Transcript	ENSSSCT00000065122.1	protein_coding	-	44326	-	-	-	-	-	-	-	rs331906893	-	-1	-	HGNC	HGNC:1530	-	-	-	-	-	-	-	-	-
ALGA0078982	14:75381990-75381990	C	intron_variant	MODIFIER	MICU1	ENSSSCG00000010289	Transcript	ENSSSCT00000011261.4	protein_coding	-	44268	-	-	-	-	-	-	-	rs80787719	-	-1	-	HGNC	HGNC:1530	-	-	-	P1	-	-	-	-	-
ALGA0078982	14:75381990-75381990	C	intron_variant	MODIFIER	MICU1	ENSSSCG00000010289	Transcript	ENSSSCT00000047392.2	protein_coding	-	44268	-	-	-	-	-	-	-	rs80787719	-	-1	-	HGNC	HGNC:1530	-	-	-	-	-	-	-	-	-
ALGA0078982	14:75381990-75381990	C	intron_variant	MODIFIER	MICU1	ENSSSCG00000010289	Transcript	ENSSSCT00000050834.2	protein_coding	-	44268	-	-	-	-	-	-	-	rs80787719	-	-1	-	HGNC	HGNC:1530	-	-	-	-	-	-	-	-	-
ALGA0078982	14:75381990-75381990	C	intron_variant	MODIFIER	MICU1	ENSSSCG00000010289	Transcript	ENSSSCT00000065122.1	protein_coding	-	44265	-	-	-	-	-	-	-	rs80787719	-	-1	-	HGNC	HGNC:1530	-	-	-	-	-	-	-	-	-
ALGA0078993	14:75627113-75627113	C	intron_variant	MODIFIER	MCU	ENSSSCG00000010290	Transcript	ENSSSCT00000011262.4	protein_coding	-	44203	-	-	-	-	-	-	-	rs80957214	-	1	-	HGNC	HGNC:23526	-	-	-	P1	-	-	-	-	-
ALGA0078993	14:75627113-75627113	C	intron_variant	MODIFIER	MCU	ENSSSCG00000010290	Transcript	ENSSSCT00000051380.2	protein_coding	-	44235	-	-	-	-	-	-	-	rs80957214	-	1	-	HGNC	HGNC:23526	-	-	-	-	-	-	-	-	-
ALGA0078993	14:75627113-75627113	C	intron_variant	MODIFIER	MCU	ENSSSCG00000010290	Transcript	ENSSSCT00000053226.2	protein_coding	-	44264	-	-	-	-	-	-	-	rs80957214	-	1	-	HGNC	HGNC:23526	-	-	-	-	-	-	-	-	-
ALGA0078993	14:75627113-75627113	C	downstream_gene_variant	MODIFIER	-	ENSSSCG00000049896	Transcript	ENSSSCT00000086140.1	pseudogene	-	-	-	-	-	-	-	-	-	rs80957214	22044	1	-	-	-	-	-	-	-	-	-	-	-	-
DRGA0014120	14:75693280-75693280	T	intron_variant	MODIFIER	MCU	ENSSSCG00000010290	Transcript	ENSSSCT00000011262.4	protein_coding	-	44234	-	-	-	-	-	-	-	rs344212156	-	1	-	HGNC	HGNC:23526	-	-	-	P1	-	-	-	-	-
DRGA0014120	14:75693280-75693280	T	upstream_gene_variant	MODIFIER	OIT3	ENSSSCG00000010293	Transcript	ENSSSCT00000011266.4	protein_coding	-	-	-	-	-	-	-	-	-	rs344212156	33087	1	-	HGNC	HGNC:29953	-	-	-	P1	-	-	-	-	-
DRGA0014120	14:75693280-75693280	T	intron_variant	MODIFIER	MCU	ENSSSCG00000010290	Transcript	ENSSSCT00000051380.2	protein_coding	-	44263	-	-	-	-	-	-	-	rs344212156	-	1	-	HGNC	HGNC:23526	-	-	-	-	-	-	-	-	-
DRGA0014120	14:75693280-75693280	T	intron_variant	MODIFIER	MCU	ENSSSCG00000010290	Transcript	ENSSSCT00000053226.2	protein_coding	-	44295	-	-	-	-	-	-	-	rs344212156	-	1	-	HGNC	HGNC:23526	-	-	-	-	-	-	-	-	-
DRGA0014120	14:75693280-75693280	T	intron_variant	MODIFIER	MCU	ENSSSCG00000010290	Transcript	ENSSSCT00000067128.1	protein_coding	-	44234	-	-	-	-	-	-	-	rs344212156	-	1	-	HGNC	HGNC:23526	-	-	-	-	-	-	-	-	-
DRGA0014120	14:75693280-75693280	T	intron_variant	MODIFIER	MCU	ENSSSCG00000010290	Transcript	ENSSSCT00000071598.1	protein_coding	-	44234	-	-	-	-	-	-	-	rs344212156	-	1	-	HGNC	HGNC:23526	-	-	-	-	-	-	-	-	-
DRGA0014120	14:75693280-75693280	T	upstream_gene_variant	MODIFIER	OIT3	ENSSSCG00000010293	Transcript	ENSSSCT00000082734.1	protein_coding	-	-	-	-	-	-	-	-	-	rs344212156	33084	1	-	HGNC	HGNC:29953	-	-	-	-	-	-	-	-	-
DRGA0014120	14:75693280-75693280	T	upstream_gene_variant	MODIFIER	OIT3	ENSSSCG00000010293	Transcript	ENSSSCT00000090988.1	protein_coding	-	-	-	-	-	-	-	-	-	rs344212156	33084	1	-	HGNC	HGNC:29953	-	-	-	-	-	-	-	-	-
ASGA0064562	14:75712624-75712624	T	intron_variant	MODIFIER	MCU	ENSSSCG00000010290	Transcript	ENSSSCT00000011262.4	protein_coding	-	44323	-	-	-	-	-	-	-	rs80872609	-	1	-	HGNC	HGNC:23526	-	-	-	P1	-	-	-	-	-
ASGA0064562	14:75712624-75712624	T	downstream_gene_variant	MODIFIER	PLA2G12B	ENSSSCG00000010291	Transcript	ENSSSCT00000011263.4	protein_coding	-	-	-	-	-	-	-	-	-	rs80872609	41090	-1	-	HGNC	HGNC:18555	-	-	-	P1	-	-	-	-	-
ASGA0064562	14:75712624-75712624	T	upstream_gene_variant	MODIFIER	OIT3	ENSSSCG00000010293	Transcript	ENSSSCT00000011266.4	protein_coding	-	-	-	-	-	-	-	-	-	rs80872609	13743	1	-	HGNC	HGNC:29953	-	-	-	P1	-	-	-	-	-
ASGA0064562	14:75712624-75712624	T	intron_variant	MODIFIER	MCU	ENSSSCG00000010290	Transcript	ENSSSCT00000051380.2	protein_coding	-	44355	-	-	-	-	-	-	-	rs80872609	-	1	-	HGNC	HGNC:23526	-	-	-	-	-	-	-	-	-
ASGA0064562	14:75712624-75712624	T	intron_variant	MODIFIER	MCU	ENSSSCG00000010290	Transcript	ENSSSCT00000053226.2	protein_coding	-	44386	-	-	-	-	-	-	-	rs80872609	-	1	-	HGNC	HGNC:23526	-	-	-	-	-	-	-	-	-
ASGA0064562	14:75712624-75712624	T	intron_variant	MODIFIER	MCU	ENSSSCG00000010290	Transcript	ENSSSCT00000067128.1	protein_coding	-	44323	-	-	-	-	-	-	-	rs80872609	-	1	-	HGNC	HGNC:23526	-	-	-	-	-	-	-	-	-
ASGA0064562	14:75712624-75712624	T	intron_variant	MODIFIER	MCU	ENSSSCG00000010290	Transcript	ENSSSCT00000071598.1	protein_coding	-	44323	-	-	-	-	-	-	-	rs80872609	-	1	-	HGNC	HGNC:23526	-	-	-	-	-	-	-	-	-
ASGA0064562	14:75712624-75712624	T	upstream_gene_variant	MODIFIER	OIT3	ENSSSCG00000010293	Transcript	ENSSSCT00000082734.1	protein_coding	-	-	-	-	-	-	-	-	-	rs80872609	13740	1	-	HGNC	HGNC:29953	-	-	-	-	-	-	-	-	-
ASGA0064562	14:75712624-75712624	T	upstream_gene_variant	MODIFIER	OIT3	ENSSSCG00000010293	Transcript	ENSSSCT00000090988.1	protein_coding	-	-	-	-	-	-	-	-	-	rs80872609	13740	1	-	HGNC	HGNC:29953	-	-	-	-	-	-	-	-	-
DRGA0014121	14:75736777-75736777	G	downstream_gene_variant	MODIFIER	MCU	ENSSSCG00000010290	Transcript	ENSSSCT00000011262.4	protein_coding	-	-	-	-	-	-	-	-	-	rs80815337	15278	1	-	HGNC	HGNC:23526	-	-	-	P1	-	-	-	-	-
DRGA0014121	14:75736777-75736777	G	downstream_gene_variant	MODIFIER	PLA2G12B	ENSSSCG00000010291	Transcript	ENSSSCT00000011263.4	protein_coding	-	-	-	-	-	-	-	-	-	rs80815337	16937	-1	-	HGNC	HGNC:18555	-	-	-	P1	-	-	-	-	-
DRGA0014121	14:75736777-75736777	G	intron_variant	MODIFIER	OIT3	ENSSSCG00000010293	Transcript	ENSSSCT00000011266.4	protein_coding	-	44263	-	-	-	-	-	-	-	rs80815337	-	1	-	HGNC	HGNC:29953	-	-	-	P1	-	-	-	-	-
DRGA0014121	14:75736777-75736777	G	downstream_gene_variant	MODIFIER	MCU	ENSSSCG00000010290	Transcript	ENSSSCT00000051380.2	protein_coding	-	-	-	-	-	-	-	-	-	rs80815337	15275	1	-	HGNC	HGNC:23526	-	-	-	-	-	-	-	-	-
DRGA0014121	14:75736777-75736777	G	downstream_gene_variant	MODIFIER	MCU	ENSSSCG00000010290	Transcript	ENSSSCT00000053226.2	protein_coding	-	-	-	-	-	-	-	-	-	rs80815337	15277	1	-	HGNC	HGNC:23526	-	-	-	-	-	-	-	-	-
DRGA0014121	14:75736777-75736777	G	downstream_gene_variant	MODIFIER	MCU	ENSSSCG00000010290	Transcript	ENSSSCT00000067128.1	protein_coding	-	-	-	-	-	-	-	-	-	rs80815337	15275	1	-	HGNC	HGNC:23526	-	-	-	-	-	-	-	-	-
DRGA0014121	14:75736777-75736777	G	downstream_gene_variant	MODIFIER	MCU	ENSSSCG00000010290	Transcript	ENSSSCT00000071598.1	protein_coding	-	-	-	-	-	-	-	-	-	rs80815337	15275	1	-	HGNC	HGNC:23526	-	-	-	-	-	-	-	-	-
DRGA0014121	14:75736777-75736777	G	intron_variant	MODIFIER	OIT3	ENSSSCG00000010293	Transcript	ENSSSCT00000082734.1	protein_coding	-	44261	-	-	-	-	-	-	-	rs80815337	-	1	-	HGNC	HGNC:29953	-	-	-	-	-	-	-	-	-
DRGA0014121	14:75736777-75736777	G	intron_variant	MODIFIER	OIT3	ENSSSCG00000010293	Transcript	ENSSSCT00000090988.1	protein_coding	-	44263	-	-	-	-	-	-	-	rs80815337	-	1	-	HGNC	HGNC:29953	-	-	-	-	-	-	-	-	-
ALGA0079001	14:75766566-75766566	C	downstream_gene_variant	MODIFIER	MCU	ENSSSCG00000010290	Transcript	ENSSSCT00000011262.4	protein_coding	-	-	-	-	-	-	-	-	-	rs80939012	45067	1	-	HGNC	HGNC:23526	-	-	-	P1	-	-	-	-	-
ALGA0079001	14:75766566-75766566	C	intron_variant	MODIFIER	PLA2G12B	ENSSSCG00000010291	Transcript	ENSSSCT00000011263.4	protein_coding	-	44230	-	-	-	-	-	-	-	rs80939012	-	-1	-	HGNC	HGNC:18555	-	-	-	P1	-	-	-	-	-
ALGA0079001	14:75766566-75766566	C	downstream_gene_variant	MODIFIER	OIT3	ENSSSCG00000010293	Transcript	ENSSSCT00000011266.4	protein_coding	-	-	-	-	-	-	-	-	-	rs80939012	12223	1	-	HGNC	HGNC:29953	-	-	-	P1	-	-	-	-	-
ALGA0079001	14:75766566-75766566	C	downstream_gene_variant	MODIFIER	MCU	ENSSSCG00000010290	Transcript	ENSSSCT00000051380.2	protein_coding	-	-	-	-	-	-	-	-	-	rs80939012	45064	1	-	HGNC	HGNC:23526	-	-	-	-	-	-	-	-	-
ALGA0079001	14:75766566-75766566	C	downstream_gene_variant	MODIFIER	MCU	ENSSSCG00000010290	Transcript	ENSSSCT00000053226.2	protein_coding	-	-	-	-	-	-	-	-	-	rs80939012	45066	1	-	HGNC	HGNC:23526	-	-	-	-	-	-	-	-	-
ALGA0079001	14:75766566-75766566	C	downstream_gene_variant	MODIFIER	MCU	ENSSSCG00000010290	Transcript	ENSSSCT00000067128.1	protein_coding	-	-	-	-	-	-	-	-	-	rs80939012	45064	1	-	HGNC	HGNC:23526	-	-	-	-	-	-	-	-	-
ALGA0079001	14:75766566-75766566	C	downstream_gene_variant	MODIFIER	MCU	ENSSSCG00000010290	Transcript	ENSSSCT00000071598.1	protein_coding	-	-	-	-	-	-	-	-	-	rs80939012	45064	1	-	HGNC	HGNC:23526	-	-	-	-	-	-	-	-	-
ALGA0079001	14:75766566-75766566	C	downstream_gene_variant	MODIFIER	-	ENSSSCG00000042774	Transcript	ENSSSCT00000076051.1	protein_coding	-	-	-	-	-	-	-	-	-	rs80939012	31598	-1	-	-	-	-	-	-	P1	-	-	-	-	-
ALGA0079001	14:75766566-75766566	C	downstream_gene_variant	MODIFIER	OIT3	ENSSSCG00000010293	Transcript	ENSSSCT00000082734.1	protein_coding	-	-	-	-	-	-	-	-	-	rs80939012	15647	1	-	HGNC	HGNC:29953	-	-	-	-	-	-	-	-	-
ALGA0079001	14:75766566-75766566	C	downstream_gene_variant	MODIFIER	OIT3	ENSSSCG00000010293	Transcript	ENSSSCT00000090988.1	protein_coding	-	-	-	-	-	-	-	-	-	rs80939012	15339	1	-	HGNC	HGNC:29953	-	-	-	-	-	-	-	-	-
ALGA0079004	14:75787750-75787750	A	upstream_gene_variant	MODIFIER	PLA2G12B	ENSSSCG00000010291	Transcript	ENSSSCT00000011263.4	protein_coding	-	-	-	-	-	-	-	-	-	rs80835244	8948	-1	-	HGNC	HGNC:18555	-	-	-	P1	-	-	-	-	-
ALGA0079004	14:75787750-75787750	A	downstream_gene_variant	MODIFIER	P4HA1	ENSSSCG00000010292	Transcript	ENSSSCT00000011264.3	protein_coding	-	-	-	-	-	-	-	-	-	rs80835244	37390	-1	-	HGNC	HGNC:8546	-	-	-	-	-	-	-	-	-
ALGA0079004	14:75787750-75787750	A	downstream_gene_variant	MODIFIER	OIT3	ENSSSCG00000010293	Transcript	ENSSSCT00000011266.4	protein_coding	-	-	-	-	-	-	-	-	-	rs80835244	33407	1	-	HGNC	HGNC:29953	-	-	-	P1	-	-	-	-	-
ALGA0079004	14:75787750-75787750	A	downstream_gene_variant	MODIFIER	P4HA1	ENSSSCG00000010292	Transcript	ENSSSCT00000043393.2	protein_coding	-	-	-	-	-	-	-	-	-	rs80835244	37390	-1	-	HGNC	HGNC:8546	-	-	-	P5	-	-	-	-	-
ALGA0079004	14:75787750-75787750	A	downstream_gene_variant	MODIFIER	P4HA1	ENSSSCG00000010292	Transcript	ENSSSCT00000069435.1	protein_coding	-	-	-	-	-	-	-	-	-	rs80835244	39457	-1	-	HGNC	HGNC:8546	-	-	-	-	-	-	-	-	-
ALGA0079004	14:75787750-75787750	A	downstream_gene_variant	MODIFIER	P4HA1	ENSSSCG00000010292	Transcript	ENSSSCT00000070036.1	protein_coding	-	-	-	-	-	-	-	-	-	rs80835244	39361	-1	-	HGNC	HGNC:8546	-	-	-	-	-	-	-	-	-
ALGA0079004	14:75787750-75787750	A	downstream_gene_variant	MODIFIER	-	ENSSSCG00000042774	Transcript	ENSSSCT00000076051.1	protein_coding	-	-	-	-	-	-	-	-	-	rs80835244	10414	-1	-	-	-	-	-	-	P1	-	-	-	-	-
ALGA0079004	14:75787750-75787750	A	downstream_gene_variant	MODIFIER	P4HA1	ENSSSCG00000010292	Transcript	ENSSSCT00000081963.1	protein_coding	-	-	-	-	-	-	-	-	-	rs80835244	49515	-1	-	HGNC	HGNC:8546	-	-	-	-	-	-	-	-	-
ALGA0079004	14:75787750-75787750	A	downstream_gene_variant	MODIFIER	OIT3	ENSSSCG00000010293	Transcript	ENSSSCT00000082734.1	protein_coding	-	-	-	-	-	-	-	-	-	rs80835244	36831	1	-	HGNC	HGNC:29953	-	-	-	-	-	-	-	-	-
ALGA0079004	14:75787750-75787750	A	downstream_gene_variant	MODIFIER	P4HA1	ENSSSCG00000010292	Transcript	ENSSSCT00000083723.1	protein_coding	-	-	-	-	-	-	-	-	-	rs80835244	39141	-1	-	HGNC	HGNC:8546	-	-	-	A1	-	-	-	-	-
ALGA0079004	14:75787750-75787750	A	downstream_gene_variant	MODIFIER	OIT3	ENSSSCG00000010293	Transcript	ENSSSCT00000090988.1	protein_coding	-	-	-	-	-	-	-	-	-	rs80835244	36523	1	-	HGNC	HGNC:29953	-	-	-	-	-	-	-	-	-
ALGA0079004	14:75787750-75787750	A	downstream_gene_variant	MODIFIER	P4HA1	ENSSSCG00000010292	Transcript	ENSSSCT00000091415.1	protein_coding	-	-	-	-	-	-	-	-	-	rs80835244	39464	-1	-	HGNC	HGNC:8546	-	-	-	-	-	-	-	-	-
ALGA0079005	14:75906384-75906384	G	intron_variant	MODIFIER	P4HA1	ENSSSCG00000010292	Transcript	ENSSSCT00000011264.3	protein_coding	-	44209	-	-	-	-	-	-	-	rs80965704	-	-1	-	HGNC	HGNC:8546	-	-	-	-	-	-	-	-	-
ALGA0079005	14:75906384-75906384	G	downstream_gene_variant	MODIFIER	ECD	ENSSSCG00000010295	Transcript	ENSSSCT00000011268.4	protein_coding	-	-	-	-	-	-	-	-	-	rs80965704	49425	-1	-	HGNC	HGNC:17029	-	-	-	-	-	-	-	-	-
ALGA0079005	14:75906384-75906384	G	upstream_gene_variant	MODIFIER	NUDT13	ENSSSCG00000025492	Transcript	ENSSSCT00000025475.3	protein_coding	-	-	-	-	-	-	-	-	-	rs80965704	31688	1	-	HGNC	HGNC:18827	-	-	-	-	-	-	-	-	-
ALGA0079005	14:75906384-75906384	G	upstream_gene_variant	MODIFIER	NUDT13	ENSSSCG00000025492	Transcript	ENSSSCT00000040066.2	protein_coding	-	-	-	-	-	-	-	-	-	rs80965704	31650	1	-	HGNC	HGNC:18827	-	-	-	P1	-	-	-	-	-
ALGA0079005	14:75906384-75906384	G	intron_variant	MODIFIER	P4HA1	ENSSSCG00000010292	Transcript	ENSSSCT00000043393.2	protein_coding	-	44210	-	-	-	-	-	-	-	rs80965704	-	-1	-	HGNC	HGNC:8546	-	-	-	P5	-	-	-	-	-
ALGA0079005	14:75906384-75906384	G	upstream_gene_variant	MODIFIER	NUDT13	ENSSSCG00000025492	Transcript	ENSSSCT00000058693.2	protein_coding	-	-	-	-	-	-	-	-	-	rs80965704	11787	1	-	HGNC	HGNC:18827	-	-	-	-	-	-	-	-	-
ALGA0079005	14:75906384-75906384	G	upstream_gene_variant	MODIFIER	NUDT13	ENSSSCG00000025492	Transcript	ENSSSCT00000059660.2	protein_coding	-	-	-	-	-	-	-	-	-	rs80965704	11787	1	-	HGNC	HGNC:18827	-	-	-	-	-	-	-	-	-
ALGA0079005	14:75906384-75906384	G	downstream_gene_variant	MODIFIER	ECD	ENSSSCG00000010295	Transcript	ENSSSCT00000063049.2	protein_coding	-	-	-	-	-	-	-	-	-	rs80965704	46047	-1	-	HGNC	HGNC:17029	-	-	-	-	-	-	-	-	-
ALGA0079005	14:75906384-75906384	G	intron_variant	MODIFIER	P4HA1	ENSSSCG00000010292	Transcript	ENSSSCT00000069435.1	protein_coding	-	44209	-	-	-	-	-	-	-	rs80965704	-	-1	-	HGNC	HGNC:8546	-	-	-	-	-	-	-	-	-
ALGA0079005	14:75906384-75906384	G	intron_variant	MODIFIER	P4HA1	ENSSSCG00000010292	Transcript	ENSSSCT00000070036.1	protein_coding	-	44209	-	-	-	-	-	-	-	rs80965704	-	-1	-	HGNC	HGNC:8546	-	-	-	-	-	-	-	-	-
ALGA0079005	14:75906384-75906384	G	upstream_gene_variant	MODIFIER	NUDT13	ENSSSCG00000025492	Transcript	ENSSSCT00000079180.1	protein_coding	-	-	-	-	-	-	-	-	-	rs80965704	11787	1	-	HGNC	HGNC:18827	-	-	-	-	-	-	-	-	-
ALGA0079005	14:75906384-75906384	G	intron_variant	MODIFIER	P4HA1	ENSSSCG00000010292	Transcript	ENSSSCT00000081963.1	protein_coding	-	44209	-	-	-	-	-	-	-	rs80965704	-	-1	-	HGNC	HGNC:8546	-	-	-	-	-	-	-	-	-
ALGA0079005	14:75906384-75906384	G	intron_variant	MODIFIER	P4HA1	ENSSSCG00000010292	Transcript	ENSSSCT00000083723.1	protein_coding	-	44242	-	-	-	-	-	-	-	rs80965704	-	-1	-	HGNC	HGNC:8546	-	-	-	A1	-	-	-	-	-
ALGA0079005	14:75906384-75906384	G	intron_variant	MODIFIER	P4HA1	ENSSSCG00000010292	Transcript	ENSSSCT00000091415.1	protein_coding	-	44209	-	-	-	-	-	-	-	rs80965704	-	-1	-	HGNC	HGNC:8546	-	-	-	-	-	-	-	-	-
ALGA0079015	14:75935814-75935814	G	upstream_gene_variant	MODIFIER	P4HA1	ENSSSCG00000010292	Transcript	ENSSSCT00000011264.3	protein_coding	-	-	-	-	-	-	-	-	-	rs80902276	16908	-1	-	HGNC	HGNC:8546	-	-	-	-	-	-	-	-	-
ALGA0079015	14:75935814-75935814	G	downstream_gene_variant	MODIFIER	ECD	ENSSSCG00000010295	Transcript	ENSSSCT00000011268.4	protein_coding	-	-	-	-	-	-	-	-	-	rs80902276	19995	-1	-	HGNC	HGNC:17029	-	-	-	-	-	-	-	-	-
ALGA0079015	14:75935814-75935814	G	upstream_gene_variant	MODIFIER	NUDT13	ENSSSCG00000025492	Transcript	ENSSSCT00000025475.3	protein_coding	-	-	-	-	-	-	-	-	-	rs80902276	2258	1	-	HGNC	HGNC:18827	-	-	-	-	-	-	-	-	-
ALGA0079015	14:75935814-75935814	G	upstream_gene_variant	MODIFIER	NUDT13	ENSSSCG00000025492	Transcript	ENSSSCT00000040066.2	protein_coding	-	-	-	-	-	-	-	-	-	rs80902276	2220	1	-	HGNC	HGNC:18827	-	-	-	P1	-	-	-	-	-
ALGA0079015	14:75935814-75935814	G	upstream_gene_variant	MODIFIER	P4HA1	ENSSSCG00000010292	Transcript	ENSSSCT00000043393.2	protein_coding	-	-	-	-	-	-	-	-	-	rs80902276	16908	-1	-	HGNC	HGNC:8546	-	-	-	P5	-	-	-	-	-
ALGA0079015	14:75935814-75935814	G	downstream_gene_variant	MODIFIER	ECD	ENSSSCG00000010295	Transcript	ENSSSCT00000045704.2	protein_coding	-	-	-	-	-	-	-	-	-	rs80902276	23057	-1	-	HGNC	HGNC:17029	-	-	-	-	-	-	-	-	-
ALGA0079015	14:75935814-75935814	G	intron_variant	MODIFIER	NUDT13	ENSSSCG00000025492	Transcript	ENSSSCT00000058693.2	protein_coding	-	44234	-	-	-	-	-	-	-	rs80902276	-	1	-	HGNC	HGNC:18827	-	-	-	-	-	-	-	-	-
ALGA0079015	14:75935814-75935814	G	intron_variant	MODIFIER	NUDT13	ENSSSCG00000025492	Transcript	ENSSSCT00000059660.2	protein_coding	-	44235	-	-	-	-	-	-	-	rs80902276	-	1	-	HGNC	HGNC:18827	-	-	-	-	-	-	-	-	-
ALGA0079015	14:75935814-75935814	G	downstream_gene_variant	MODIFIER	ECD	ENSSSCG00000010295	Transcript	ENSSSCT00000063049.2	protein_coding	-	-	-	-	-	-	-	-	-	rs80902276	16617	-1	-	HGNC	HGNC:17029	-	-	-	-	-	-	-	-	-
ALGA0079015	14:75935814-75935814	G	upstream_gene_variant	MODIFIER	P4HA1	ENSSSCG00000010292	Transcript	ENSSSCT00000069435.1	protein_coding	-	-	-	-	-	-	-	-	-	rs80902276	16897	-1	-	HGNC	HGNC:8546	-	-	-	-	-	-	-	-	-
ALGA0079015	14:75935814-75935814	G	upstream_gene_variant	MODIFIER	P4HA1	ENSSSCG00000010292	Transcript	ENSSSCT00000070036.1	protein_coding	-	-	-	-	-	-	-	-	-	rs80902276	17595	-1	-	HGNC	HGNC:8546	-	-	-	-	-	-	-	-	-
ALGA0079015	14:75935814-75935814	G	intron_variant	MODIFIER	NUDT13	ENSSSCG00000025492	Transcript	ENSSSCT00000079180.1	protein_coding	-	44235	-	-	-	-	-	-	-	rs80902276	-	1	-	HGNC	HGNC:18827	-	-	-	-	-	-	-	-	-
ALGA0079015	14:75935814-75935814	G	downstream_gene_variant	MODIFIER	ECD	ENSSSCG00000010295	Transcript	ENSSSCT00000079410.1	protein_coding	-	-	-	-	-	-	-	-	-	rs80902276	23061	-1	-	HGNC	HGNC:17029	-	-	-	P1	-	-	-	-	-
ALGA0079015	14:75935814-75935814	G	upstream_gene_variant	MODIFIER	P4HA1	ENSSSCG00000010292	Transcript	ENSSSCT00000081963.1	protein_coding	-	-	-	-	-	-	-	-	-	rs80902276	16899	-1	-	HGNC	HGNC:8546	-	-	-	-	-	-	-	-	-
ALGA0079015	14:75935814-75935814	G	upstream_gene_variant	MODIFIER	P4HA1	ENSSSCG00000010292	Transcript	ENSSSCT00000083723.1	protein_coding	-	-	-	-	-	-	-	-	-	rs80902276	16897	-1	-	HGNC	HGNC:8546	-	-	-	A1	-	-	-	-	-
ALGA0079015	14:75935814-75935814	G	upstream_gene_variant	MODIFIER	P4HA1	ENSSSCG00000010292	Transcript	ENSSSCT00000091415.1	protein_coding	-	-	-	-	-	-	-	-	-	rs80902276	16902	-1	-	HGNC	HGNC:8546	-	-	-	-	-	-	-	-	-
ALGA0079012	14:75976321-75976321	T	upstream_gene_variant	MODIFIER	FAM149B1	ENSSSCG00000026898	Transcript	ENSSSCT00000011267.4	protein_coding	-	-	-	-	-	-	-	-	-	rs80793175	16331	1	-	HGNC	HGNC:29162	-	-	-	-	-	-	-	-	-
ALGA0079012	14:75976321-75976321	T	synonymous_variant	LOW	ECD	ENSSSCG00000010295	Transcript	ENSSSCT00000011268.4	protein_coding	44330	-	-	-	906	906	302	V	gtG/gtA	rs80793175	-	-1	-	HGNC	HGNC:17029	-	-	-	-	-	-	-	-	-
ALGA0079012	14:75976321-75976321	T	downstream_gene_variant	MODIFIER	NUDT13	ENSSSCG00000025492	Transcript	ENSSSCT00000025475.3	protein_coding	-	-	-	-	-	-	-	-	-	rs80793175	19157	1	-	HGNC	HGNC:18827	-	-	-	-	-	-	-	-	-
ALGA0079012	14:75976321-75976321	T	downstream_gene_variant	MODIFIER	NUDT13	ENSSSCG00000025492	Transcript	ENSSSCT00000040066.2	protein_coding	-	-	-	-	-	-	-	-	-	rs80793175	18138	1	-	HGNC	HGNC:18827	-	-	-	P1	-	-	-	-	-
ALGA0079012	14:75976321-75976321	T	synonymous_variant	LOW	ECD	ENSSSCG00000010295	Transcript	ENSSSCT00000045704.2	protein_coding	44361	-	-	-	1137	774	258	V	gtG/gtA	rs80793175	-	-1	-	HGNC	HGNC:17029	-	-	-	-	-	-	-	-	-
ALGA0079012	14:75976321-75976321	T	upstream_gene_variant	MODIFIER	FAM149B1	ENSSSCG00000026898	Transcript	ENSSSCT00000056961.2	protein_coding	-	-	-	-	-	-	-	-	-	rs80793175	16443	1	-	HGNC	HGNC:29162	-	-	-	P1	-	-	-	-	-
ALGA0079012	14:75976321-75976321	T	downstream_gene_variant	MODIFIER	NUDT13	ENSSSCG00000025492	Transcript	ENSSSCT00000058693.2	protein_coding	-	-	-	-	-	-	-	-	-	rs80793175	20090	1	-	HGNC	HGNC:18827	-	-	-	-	-	-	-	-	-
ALGA0079012	14:75976321-75976321	T	downstream_gene_variant	MODIFIER	NUDT13	ENSSSCG00000025492	Transcript	ENSSSCT00000059660.2	protein_coding	-	-	-	-	-	-	-	-	-	rs80793175	19683	1	-	HGNC	HGNC:18827	-	-	-	-	-	-	-	-	-
ALGA0079012	14:75976321-75976321	T	upstream_gene_variant	MODIFIER	FAM149B1	ENSSSCG00000026898	Transcript	ENSSSCT00000061766.2	protein_coding	-	-	-	-	-	-	-	-	-	rs80793175	16443	1	-	HGNC	HGNC:29162	-	-	-	-	-	-	-	-	-
ALGA0079012	14:75976321-75976321	T	synonymous_variant	LOW	ECD	ENSSSCG00000010295	Transcript	ENSSSCT00000063049.2	protein_coding	44361	-	-	-	886	774	258	V	gtG/gtA	rs80793175	-	-1	-	HGNC	HGNC:17029	-	-	-	-	-	-	-	-	-
ALGA0079012	14:75976321-75976321	T	downstream_gene_variant	MODIFIER	NUDT13	ENSSSCG00000025492	Transcript	ENSSSCT00000079180.1	protein_coding	-	-	-	-	-	-	-	-	-	rs80793175	21853	1	-	HGNC	HGNC:18827	-	-	-	-	-	-	-	-	-
ALGA0079012	14:75976321-75976321	T	synonymous_variant	LOW	ECD	ENSSSCG00000010295	Transcript	ENSSSCT00000079410.1	protein_coding	44392	-	-	-	1003	774	258	V	gtG/gtA	rs80793175	-	-1	-	HGNC	HGNC:17029	-	-	-	P1	-	-	-	-	-
INRA0045018	14:75992377-75992377	C	upstream_gene_variant	MODIFIER	FAM149B1	ENSSSCG00000026898	Transcript	ENSSSCT00000011267.4	protein_coding	-	-	-	-	-	-	-	-	-	rs323522129	275	1	-	HGNC	HGNC:29162	-	-	-	-	-	-	-	-	-
INRA0045018	14:75992377-75992377	C	upstream_gene_variant	MODIFIER	ECD	ENSSSCG00000010295	Transcript	ENSSSCT00000011268.4	protein_coding	-	-	-	-	-	-	-	-	-	rs323522129	1192	-1	-	HGNC	HGNC:17029	-	-	-	-	-	-	-	-	-
INRA0045018	14:75992377-75992377	C	downstream_gene_variant	MODIFIER	NUDT13	ENSSSCG00000025492	Transcript	ENSSSCT00000025475.3	protein_coding	-	-	-	-	-	-	-	-	-	rs323522129	35213	1	-	HGNC	HGNC:18827	-	-	-	-	-	-	-	-	-
INRA0045018	14:75992377-75992377	C	downstream_gene_variant	MODIFIER	NUDT13	ENSSSCG00000025492	Transcript	ENSSSCT00000040066.2	protein_coding	-	-	-	-	-	-	-	-	-	rs323522129	34194	1	-	HGNC	HGNC:18827	-	-	-	P1	-	-	-	-	-
INRA0045018	14:75992377-75992377	C	5_prime_UTR_variant	MODIFIER	ECD	ENSSSCG00000010295	Transcript	ENSSSCT00000045704.2	protein_coding	44210	-	-	-	165	-	-	-	-	rs323522129	-	-1	-	HGNC	HGNC:17029	-	-	-	-	-	-	-	-	-
INRA0045018	14:75992377-75992377	C	upstream_gene_variant	MODIFIER	FAM149B1	ENSSSCG00000026898	Transcript	ENSSSCT00000056961.2	protein_coding	-	-	-	-	-	-	-	-	-	rs323522129	387	1	-	HGNC	HGNC:29162	-	-	-	P1	-	-	-	-	-
INRA0045018	14:75992377-75992377	C	downstream_gene_variant	MODIFIER	NUDT13	ENSSSCG00000025492	Transcript	ENSSSCT00000058693.2	protein_coding	-	-	-	-	-	-	-	-	-	rs323522129	36146	1	-	HGNC	HGNC:18827	-	-	-	-	-	-	-	-	-
INRA0045018	14:75992377-75992377	C	downstream_gene_variant	MODIFIER	NUDT13	ENSSSCG00000025492	Transcript	ENSSSCT00000059660.2	protein_coding	-	-	-	-	-	-	-	-	-	rs323522129	35739	1	-	HGNC	HGNC:18827	-	-	-	-	-	-	-	-	-
INRA0045018	14:75992377-75992377	C	upstream_gene_variant	MODIFIER	FAM149B1	ENSSSCG00000026898	Transcript	ENSSSCT00000061766.2	protein_coding	-	-	-	-	-	-	-	-	-	rs323522129	387	1	-	HGNC	HGNC:29162	-	-	-	-	-	-	-	-	-
INRA0045018	14:75992377-75992377	C	intron_variant	MODIFIER	ECD	ENSSSCG00000010295	Transcript	ENSSSCT00000063049.2	protein_coding	-	44209	-	-	-	-	-	-	-	rs323522129	-	-1	-	HGNC	HGNC:17029	-	-	-	-	-	-	-	-	-
INRA0045018	14:75992377-75992377	C	downstream_gene_variant	MODIFIER	NUDT13	ENSSSCG00000025492	Transcript	ENSSSCT00000079180.1	protein_coding	-	-	-	-	-	-	-	-	-	rs323522129	37909	1	-	HGNC	HGNC:18827	-	-	-	-	-	-	-	-	-
INRA0045018	14:75992377-75992377	C	5_prime_UTR_variant	MODIFIER	ECD	ENSSSCG00000010295	Transcript	ENSSSCT00000079410.1	protein_coding	44242	-	-	-	102	-	-	-	-	rs323522129	-	-1	-	HGNC	HGNC:17029	-	-	-	P1	-	-	-	-	-
ALGA0079007	14:76005611-76005611	A	intron_variant	MODIFIER	FAM149B1	ENSSSCG00000026898	Transcript	ENSSSCT00000011267.4	protein_coding	-	44268	-	-	-	-	-	-	-	rs80898364	-	1	-	HGNC	HGNC:29162	-	-	-	-	-	-	-	-	-
ALGA0079007	14:76005611-76005611	A	upstream_gene_variant	MODIFIER	ECD	ENSSSCG00000010295	Transcript	ENSSSCT00000011268.4	protein_coding	-	-	-	-	-	-	-	-	-	rs80898364	14426	-1	-	HGNC	HGNC:17029	-	-	-	-	-	-	-	-	-
ALGA0079007	14:76005611-76005611	A	downstream_gene_variant	MODIFIER	NUDT13	ENSSSCG00000025492	Transcript	ENSSSCT00000025475.3	protein_coding	-	-	-	-	-	-	-	-	-	rs80898364	48447	1	-	HGNC	HGNC:18827	-	-	-	-	-	-	-	-	-
ALGA0079007	14:76005611-76005611	A	downstream_gene_variant	MODIFIER	NUDT13	ENSSSCG00000025492	Transcript	ENSSSCT00000040066.2	protein_coding	-	-	-	-	-	-	-	-	-	rs80898364	47428	1	-	HGNC	HGNC:18827	-	-	-	P1	-	-	-	-	-
ALGA0079007	14:76005611-76005611	A	upstream_gene_variant	MODIFIER	ECD	ENSSSCG00000010295	Transcript	ENSSSCT00000045704.2	protein_coding	-	-	-	-	-	-	-	-	-	rs80898364	13070	-1	-	HGNC	HGNC:17029	-	-	-	-	-	-	-	-	-
ALGA0079007	14:76005611-76005611	A	intron_variant	MODIFIER	FAM149B1	ENSSSCG00000026898	Transcript	ENSSSCT00000056961.2	protein_coding	-	44268	-	-	-	-	-	-	-	rs80898364	-	1	-	HGNC	HGNC:29162	-	-	-	P1	-	-	-	-	-
ALGA0079007	14:76005611-76005611	A	downstream_gene_variant	MODIFIER	NUDT13	ENSSSCG00000025492	Transcript	ENSSSCT00000058693.2	protein_coding	-	-	-	-	-	-	-	-	-	rs80898364	49380	1	-	HGNC	HGNC:18827	-	-	-	-	-	-	-	-	-
ALGA0079007	14:76005611-76005611	A	downstream_gene_variant	MODIFIER	NUDT13	ENSSSCG00000025492	Transcript	ENSSSCT00000059660.2	protein_coding	-	-	-	-	-	-	-	-	-	rs80898364	48973	1	-	HGNC	HGNC:18827	-	-	-	-	-	-	-	-	-
ALGA0079007	14:76005611-76005611	A	intron_variant	MODIFIER	FAM149B1	ENSSSCG00000026898	Transcript	ENSSSCT00000061766.2	protein_coding	-	44267	-	-	-	-	-	-	-	rs80898364	-	1	-	HGNC	HGNC:29162	-	-	-	-	-	-	-	-	-
ALGA0079007	14:76005611-76005611	A	upstream_gene_variant	MODIFIER	ECD	ENSSSCG00000010295	Transcript	ENSSSCT00000063049.2	protein_coding	-	-	-	-	-	-	-	-	-	rs80898364	13034	-1	-	HGNC	HGNC:17029	-	-	-	-	-	-	-	-	-
ALGA0079007	14:76005611-76005611	A	upstream_gene_variant	MODIFIER	ECD	ENSSSCG00000010295	Transcript	ENSSSCT00000079410.1	protein_coding	-	-	-	-	-	-	-	-	-	rs80898364	13093	-1	-	HGNC	HGNC:17029	-	-	-	P1	-	-	-	-	-
ALGA0079007	14:76005611-76005611	A	downstream_gene_variant	MODIFIER	MRPS16	ENSSSCG00000050014	Transcript	ENSSSCT00000079681.1	protein_coding	-	-	-	-	-	-	-	-	-	rs80898364	43257	-1	-	HGNC	HGNC:14048	-	-	-	P1	-	-	-	-	-
ASGA0064579	14:76109090-76109090	G	downstream_gene_variant	MODIFIER	FAM149B1	ENSSSCG00000026898	Transcript	ENSSSCT00000011267.4	protein_coding	-	-	-	-	-	-	-	-	-	rs81451102	11252	1	-	HGNC	HGNC:29162	-	-	-	-	-	-	-	-	-
ASGA0064579	14:76109090-76109090	G	intron_variant	MODIFIER	CFAP70	ENSSSCG00000010298	Transcript	ENSSSCT00000011271.4	protein_coding	-	20/27	-	-	-	-	-	-	-	rs81451102	-	-1	-	HGNC	HGNC:30726	-	-	-	P5	-	-	-	-	-
ASGA0064579	14:76109090-76109090	G	upstream_gene_variant	MODIFIER	DNAJC9	ENSSSCG00000023482	Transcript	ENSSSCT00000022959.3	protein_coding	-	-	-	-	-	-	-	-	-	rs81451102	34486	-1	-	HGNC	HGNC:19123	-	-	-	A2	-	-	-	-	-
ASGA0064579	14:76109090-76109090	G	upstream_gene_variant	MODIFIER	DNAJC9	ENSSSCG00000023482	Transcript	ENSSSCT00000031242.3	protein_coding	-	-	-	-	-	-	-	-	-	rs81451102	35116	-1	-	HGNC	HGNC:19123	-	-	-	P5	-	-	-	-	-
ASGA0064579	14:76109090-76109090	G	downstream_gene_variant	MODIFIER	FAM149B1	ENSSSCG00000026898	Transcript	ENSSSCT00000056961.2	protein_coding	-	-	-	-	-	-	-	-	-	rs81451102	45024	1	-	HGNC	HGNC:29162	-	-	-	P1	-	-	-	-	-
ASGA0064579	14:76109090-76109090	G	downstream_gene_variant	MODIFIER	FAM149B1	ENSSSCG00000026898	Transcript	ENSSSCT00000061766.2	protein_coding	-	-	-	-	-	-	-	-	-	rs81451102	45024	1	-	HGNC	HGNC:29162	-	-	-	-	-	-	-	-	-
ASGA0064579	14:76109090-76109090	G	intron_variant	MODIFIER	CFAP70	ENSSSCG00000010298	Transcript	ENSSSCT00000066478.1	protein_coding	-	44388	-	-	-	-	-	-	-	rs81451102	-	-1	-	HGNC	HGNC:30726	-	-	-	-	-	-	-	-	-
ASGA0064579	14:76109090-76109090	G	intron_variant	MODIFIER	CFAP70	ENSSSCG00000010298	Transcript	ENSSSCT00000075885.1	protein_coding	-	21/28	-	-	-	-	-	-	-	rs81451102	-	-1	-	HGNC	HGNC:30726	-	-	-	A2	-	-	-	-	-
ASGA0064579	14:76109090-76109090	G	upstream_gene_variant	MODIFIER	MRPS16	ENSSSCG00000050014	Transcript	ENSSSCT00000079681.1	protein_coding	-	-	-	-	-	-	-	-	-	rs81451102	34472	-1	-	HGNC	HGNC:14048	-	-	-	P1	-	-	-	-	-
ASGA0064579	14:76109090-76109090	G	intron_variant	MODIFIER	CFAP70	ENSSSCG00000010298	Transcript	ENSSSCT00000081538.1	protein_coding	-	20/25	-	-	-	-	-	-	-	rs81451102	-	-1	-	HGNC	HGNC:30726	-	-	-	-	-	-	-	-	-
DIAS0001052	14:76163508-76163508	A	intron_variant	MODIFIER	CFAP70	ENSSSCG00000010298	Transcript	ENSSSCT00000011271.4	protein_coding	-	44404	-	-	-	-	-	-	-	rs339061874	-	-1	-	HGNC	HGNC:30726	-	-	-	P5	-	-	-	-	-
DIAS0001052	14:76163508-76163508	A	downstream_gene_variant	MODIFIER	ANXA7	ENSSSCG00000010299	Transcript	ENSSSCT00000011272.4	protein_coding	-	-	-	-	-	-	-	-	-	rs339061874	41728	-1	-	HGNC	HGNC:545	-	-	-	A2	-	-	-	-	-
DIAS0001052	14:76163508-76163508	A	downstream_gene_variant	MODIFIER	ANXA7	ENSSSCG00000010299	Transcript	ENSSSCT00000027928.3	protein_coding	-	-	-	-	-	-	-	-	-	rs339061874	41716	-1	-	HGNC	HGNC:545	-	-	-	P5	-	-	-	-	-
DIAS0001052	14:76163508-76163508	A	intron_variant	MODIFIER	CFAP70	ENSSSCG00000010298	Transcript	ENSSSCT00000066478.1	protein_coding	-	44388	-	-	-	-	-	-	-	rs339061874	-	-1	-	HGNC	HGNC:30726	-	-	-	-	-	-	-	-	-
DIAS0001052	14:76163508-76163508	A	intron_variant	MODIFIER	CFAP70	ENSSSCG00000010298	Transcript	ENSSSCT00000075885.1	protein_coding	-	44467	-	-	-	-	-	-	-	rs339061874	-	-1	-	HGNC	HGNC:30726	-	-	-	A2	-	-	-	-	-
DIAS0001052	14:76163508-76163508	A	downstream_gene_variant	MODIFIER	ANXA7	ENSSSCG00000010299	Transcript	ENSSSCT00000080494.1	protein_coding	-	-	-	-	-	-	-	-	-	rs339061874	41716	-1	-	HGNC	HGNC:545	-	-	-	-	-	-	-	-	-
DIAS0001052	14:76163508-76163508	A	intron_variant	MODIFIER	CFAP70	ENSSSCG00000010298	Transcript	ENSSSCT00000081538.1	protein_coding	-	44402	-	-	-	-	-	-	-	rs339061874	-	-1	-	HGNC	HGNC:30726	-	-	-	-	-	-	-	-	-
ASGA0064585	14:76239298-76239298	G	upstream_gene_variant	MODIFIER	CFAP70	ENSSSCG00000010298	Transcript	ENSSSCT00000011271.4	protein_coding	-	-	-	-	-	-	-	-	-	rs80888209	40520	-1	-	HGNC	HGNC:30726	-	-	-	P5	-	-	-	-	-
ASGA0064585	14:76239298-76239298	G	upstream_gene_variant	MODIFIER	ANXA7	ENSSSCG00000010299	Transcript	ENSSSCT00000011272.4	protein_coding	-	-	-	-	-	-	-	-	-	rs80888209	4667	-1	-	HGNC	HGNC:545	-	-	-	A2	-	-	-	-	-
ASGA0064585	14:76239298-76239298	G	downstream_gene_variant	MODIFIER	MSS51	ENSSSCG00000010300	Transcript	ENSSSCT00000011273.4	protein_coding	-	-	-	-	-	-	-	-	-	rs80888209	200	-1	-	HGNC	HGNC:21000	-	-	-	P1	-	-	-	-	-
ASGA0064585	14:76239298-76239298	G	downstream_gene_variant	MODIFIER	PPP3CB	ENSSSCG00000010301	Transcript	ENSSSCT00000011274.4	protein_coding	-	-	-	-	-	-	-	-	-	rs80888209	10256	-1	-	HGNC	HGNC:9315	-	-	-	P1	-	-	-	-	-
ASGA0064585	14:76239298-76239298	G	upstream_gene_variant	MODIFIER	ANXA7	ENSSSCG00000010299	Transcript	ENSSSCT00000027928.3	protein_coding	-	-	-	-	-	-	-	-	-	rs80888209	5008	-1	-	HGNC	HGNC:545	-	-	-	P5	-	-	-	-	-
ASGA0064585	14:76239298-76239298	G	downstream_gene_variant	MODIFIER	PPP3CB	ENSSSCG00000010301	Transcript	ENSSSCT00000035011.3	protein_coding	-	-	-	-	-	-	-	-	-	rs80888209	9551	-1	-	HGNC	HGNC:9315	-	-	-	-	-	-	-	-	-
ASGA0064585	14:76239298-76239298	G	upstream_gene_variant	MODIFIER	CFAP70	ENSSSCG00000010298	Transcript	ENSSSCT00000066478.1	protein_coding	-	-	-	-	-	-	-	-	-	rs80888209	40639	-1	-	HGNC	HGNC:30726	-	-	-	-	-	-	-	-	-
ASGA0064585	14:76239298-76239298	G	upstream_gene_variant	MODIFIER	CFAP70	ENSSSCG00000010298	Transcript	ENSSSCT00000075885.1	protein_coding	-	-	-	-	-	-	-	-	-	rs80888209	40543	-1	-	HGNC	HGNC:30726	-	-	-	A2	-	-	-	-	-
ASGA0064585	14:76239298-76239298	G	upstream_gene_variant	MODIFIER	ANXA7	ENSSSCG00000010299	Transcript	ENSSSCT00000080494.1	protein_coding	-	-	-	-	-	-	-	-	-	rs80888209	9841	-1	-	HGNC	HGNC:545	-	-	-	-	-	-	-	-	-
ASGA0064585	14:76239298-76239298	G	upstream_gene_variant	MODIFIER	CFAP70	ENSSSCG00000010298	Transcript	ENSSSCT00000081538.1	protein_coding	-	-	-	-	-	-	-	-	-	rs80888209	40543	-1	-	HGNC	HGNC:30726	-	-	-	-	-	-	-	-	-
ASGA0064585	14:76239298-76239298	G	downstream_gene_variant	MODIFIER	PPP3CB	ENSSSCG00000010301	Transcript	ENSSSCT00000083467.1	protein_coding	-	-	-	-	-	-	-	-	-	rs80888209	11243	-1	-	HGNC	HGNC:9315	-	-	-	-	-	-	-	-	-
ASGA0064585	14:76239298-76239298	G	downstream_gene_variant	MODIFIER	PPP3CB	ENSSSCG00000010301	Transcript	ENSSSCT00000088444.1	protein_coding	-	-	-	-	-	-	-	-	-	rs80888209	10256	-1	-	HGNC	HGNC:9315	-	-	-	-	-	-	-	-	-
ASGA0064585	14:76239298-76239298	G	downstream_gene_variant	MODIFIER	PPP3CB	ENSSSCG00000010301	Transcript	ENSSSCT00000089832.1	protein_coding	-	-	-	-	-	-	-	-	-	rs80888209	9551	-1	-	HGNC	HGNC:9315	-	-	-	-	-	-	-	-	-
ASGA0064587	14:76307029-76307029	G	upstream_gene_variant	MODIFIER	MSS51	ENSSSCG00000010300	Transcript	ENSSSCT00000011273.4	protein_coding	-	-	-	-	-	-	-	-	-	rs80872420	1699	-1	-	HGNC	HGNC:21000	-	-	-	P1	-	-	-	-	-
ASGA0064587	14:76307029-76307029	G	upstream_gene_variant	MODIFIER	PPP3CB	ENSSSCG00000010301	Transcript	ENSSSCT00000011274.4	protein_coding	-	-	-	-	-	-	-	-	-	rs80872420	1701	-1	-	HGNC	HGNC:9315	-	-	-	P1	-	-	-	-	-
ASGA0064587	14:76307029-76307029	G	downstream_gene_variant	MODIFIER	USP54	ENSSSCG00000010302	Transcript	ENSSSCT00000011275.4	protein_coding	-	-	-	-	-	-	-	-	-	rs80872420	197	-1	-	HGNC	HGNC:23513	-	-	-	-	-	-	-	-	-
ASGA0064587	14:76307029-76307029	G	upstream_gene_variant	MODIFIER	PPP3CB	ENSSSCG00000010301	Transcript	ENSSSCT00000035011.3	protein_coding	-	-	-	-	-	-	-	-	-	rs80872420	1701	-1	-	HGNC	HGNC:9315	-	-	-	-	-	-	-	-	-
ASGA0064587	14:76307029-76307029	G	downstream_gene_variant	MODIFIER	USP54	ENSSSCG00000010302	Transcript	ENSSSCT00000043927.2	protein_coding	-	-	-	-	-	-	-	-	-	rs80872420	196	-1	-	HGNC	HGNC:23513	-	-	-	P5	-	-	-	-	-
ASGA0064587	14:76307029-76307029	G	downstream_gene_variant	MODIFIER	USP54	ENSSSCG00000010302	Transcript	ENSSSCT00000048602.2	protein_coding	-	-	-	-	-	-	-	-	-	rs80872420	202	-1	-	HGNC	HGNC:23513	-	-	-	A2	-	-	-	-	-
ASGA0064587	14:76307029-76307029	G	downstream_gene_variant	MODIFIER	USP54	ENSSSCG00000010302	Transcript	ENSSSCT00000051856.2	protein_coding	-	-	-	-	-	-	-	-	-	rs80872420	202	-1	-	HGNC	HGNC:23513	-	-	-	A2	-	-	-	-	-
ASGA0064587	14:76307029-76307029	G	downstream_gene_variant	MODIFIER	USP54	ENSSSCG00000010302	Transcript	ENSSSCT00000055274.1	protein_coding	-	-	-	-	-	-	-	-	-	rs80872420	198	-1	-	HGNC	HGNC:23513	-	-	-	A2	-	-	-	-	-
ASGA0064587	14:76307029-76307029	G	upstream_gene_variant	MODIFIER	PPP3CB	ENSSSCG00000010301	Transcript	ENSSSCT00000083467.1	protein_coding	-	-	-	-	-	-	-	-	-	rs80872420	1701	-1	-	HGNC	HGNC:9315	-	-	-	-	-	-	-	-	-
ASGA0064587	14:76307029-76307029	G	upstream_gene_variant	MODIFIER	PPP3CB	ENSSSCG00000010301	Transcript	ENSSSCT00000088444.1	protein_coding	-	-	-	-	-	-	-	-	-	rs80872420	17431	-1	-	HGNC	HGNC:9315	-	-	-	-	-	-	-	-	-
ASGA0064587	14:76307029-76307029	G	upstream_gene_variant	MODIFIER	PPP3CB	ENSSSCG00000010301	Transcript	ENSSSCT00000089832.1	protein_coding	-	-	-	-	-	-	-	-	-	rs80872420	17592	-1	-	HGNC	HGNC:9315	-	-	-	-	-	-	-	-	-
ALGA0079031	14:76336144-76336144	A	upstream_gene_variant	MODIFIER	MSS51	ENSSSCG00000010300	Transcript	ENSSSCT00000011273.4	protein_coding	-	-	-	-	-	-	-	-	-	rs80798661	30814	-1	-	HGNC	HGNC:21000	-	-	-	P1	-	-	-	-	-
ALGA0079031	14:76336144-76336144	A	upstream_gene_variant	MODIFIER	PPP3CB	ENSSSCG00000010301	Transcript	ENSSSCT00000011274.4	protein_coding	-	-	-	-	-	-	-	-	-	rs80798661	30816	-1	-	HGNC	HGNC:9315	-	-	-	P1	-	-	-	-	-
ALGA0079031	14:76336144-76336144	A	5_prime_UTR_variant	MODIFIER	USP54	ENSSSCG00000010302	Transcript	ENSSSCT00000011275.4	protein_coding	14/23	-	-	-	3206	-	-	-	-	rs80798661	-	-1	-	HGNC	HGNC:23513	-	-	-	-	-	-	-	-	-
ALGA0079031	14:76336144-76336144	A	upstream_gene_variant	MODIFIER	PPP3CB	ENSSSCG00000010301	Transcript	ENSSSCT00000035011.3	protein_coding	-	-	-	-	-	-	-	-	-	rs80798661	30816	-1	-	HGNC	HGNC:9315	-	-	-	-	-	-	-	-	-
ALGA0079031	14:76336144-76336144	A	upstream_gene_variant	MODIFIER	-	ENSSSCG00000050482	Transcript	ENSSSCT00000079463.1	pseudogene	-	-	-	-	-	-	-	-	-	rs80798661	31246	1	-	-	-	-	-	-	-	-	-	-	-	-
ALGA0079031	14:76336144-76336144	A	upstream_gene_variant	MODIFIER	PPP3CB	ENSSSCG00000010301	Transcript	ENSSSCT00000083467.1	protein_coding	-	-	-	-	-	-	-	-	-	rs80798661	30816	-1	-	HGNC	HGNC:9315	-	-	-	-	-	-	-	-	-
ALGA0079031	14:76336144-76336144	A	upstream_gene_variant	MODIFIER	PPP3CB	ENSSSCG00000010301	Transcript	ENSSSCT00000088444.1	protein_coding	-	-	-	-	-	-	-	-	-	rs80798661	46546	-1	-	HGNC	HGNC:9315	-	-	-	-	-	-	-	-	-
ALGA0079031	14:76336144-76336144	A	upstream_gene_variant	MODIFIER	PPP3CB	ENSSSCG00000010301	Transcript	ENSSSCT00000089832.1	protein_coding	-	-	-	-	-	-	-	-	-	rs80798661	46707	-1	-	HGNC	HGNC:9315	-	-	-	-	-	-	-	-	-
ASGA0064592	14:76384509-76384509	C	intron_variant	MODIFIER	USP54	ENSSSCG00000010302	Transcript	ENSSSCT00000011275.4	protein_coding	-	44218	-	-	-	-	-	-	-	rs80975788	-	-1	-	HGNC	HGNC:23513	-	-	-	-	-	-	-	-	-
ASGA0064592	14:76384509-76384509	C	upstream_gene_variant	MODIFIER	USP54	ENSSSCG00000010302	Transcript	ENSSSCT00000043927.2	protein_coding	-	-	-	-	-	-	-	-	-	rs80975788	6833	-1	-	HGNC	HGNC:23513	-	-	-	P5	-	-	-	-	-
ASGA0064592	14:76384509-76384509	C	intron_variant	MODIFIER	USP54	ENSSSCG00000010302	Transcript	ENSSSCT00000048602.2	protein_coding	-	44218	-	-	-	-	-	-	-	rs80975788	-	-1	-	HGNC	HGNC:23513	-	-	-	A2	-	-	-	-	-
ASGA0064592	14:76384509-76384509	C	intron_variant	MODIFIER	USP54	ENSSSCG00000010302	Transcript	ENSSSCT00000051856.2	protein_coding	-	44217	-	-	-	-	-	-	-	rs80975788	-	-1	-	HGNC	HGNC:23513	-	-	-	A2	-	-	-	-	-
ASGA0064592	14:76384509-76384509	C	intron_variant	MODIFIER	USP54	ENSSSCG00000010302	Transcript	ENSSSCT00000055274.1	protein_coding	-	44217	-	-	-	-	-	-	-	rs80975788	-	-1	-	HGNC	HGNC:23513	-	-	-	A2	-	-	-	-	-
ASGA0064592	14:76384509-76384509	C	downstream_gene_variant	MODIFIER	-	ENSSSCG00000050482	Transcript	ENSSSCT00000079463.1	pseudogene	-	-	-	-	-	-	-	-	-	rs80975788	14314	1	-	-	-	-	-	-	-	-	-	-	-	-
M1GA0018870	14:76438952-76438952	G	intron_variant	MODIFIER	USP54	ENSSSCG00000010302	Transcript	ENSSSCT00000011275.4	protein_coding	-	44218	-	-	-	-	-	-	-	rs80887089	-	-1	-	HGNC	HGNC:23513	-	-	-	-	-	-	-	-	-
M1GA0018870	14:76438952-76438952	G	downstream_gene_variant	MODIFIER	SYNPO2L	ENSSSCG00000010303	Transcript	ENSSSCT00000011276.4	protein_coding	-	-	-	-	-	-	-	-	-	rs80887089	17219	-1	-	HGNC	HGNC:23532	-	-	-	A2	-	-	-	-	-
M1GA0018870	14:76438952-76438952	G	downstream_gene_variant	MODIFIER	MYOZ1	ENSSSCG00000010304	Transcript	ENSSSCT00000011277.4	protein_coding	-	-	-	-	-	-	-	-	-	rs80887089	5588	-1	-	HGNC	HGNC:13752	-	-	-	P1	-	-	-	-	-
M1GA0018870	14:76438952-76438952	G	upstream_gene_variant	MODIFIER	SEC24C	ENSSSCG00000010306	Transcript	ENSSSCT00000011279.4	protein_coding	-	-	-	-	-	-	-	-	-	rs80887089	34824	1	-	HGNC	HGNC:10705	-	-	-	P5	-	-	-	-	-
M1GA0018870	14:76438952-76438952	G	upstream_gene_variant	MODIFIER	SEC24C	ENSSSCG00000010306	Transcript	ENSSSCT00000039521.2	protein_coding	-	-	-	-	-	-	-	-	-	rs80887089	34852	1	-	HGNC	HGNC:10705	-	-	-	A1	-	-	-	-	-
M1GA0018870	14:76438952-76438952	G	upstream_gene_variant	MODIFIER	USP54	ENSSSCG00000010302	Transcript	ENSSSCT00000048602.2	protein_coding	-	-	-	-	-	-	-	-	-	rs80887089	3600	-1	-	HGNC	HGNC:23513	-	-	-	A2	-	-	-	-	-
M1GA0018870	14:76438952-76438952	G	upstream_gene_variant	MODIFIER	USP54	ENSSSCG00000010302	Transcript	ENSSSCT00000051856.2	protein_coding	-	-	-	-	-	-	-	-	-	rs80887089	3600	-1	-	HGNC	HGNC:23513	-	-	-	A2	-	-	-	-	-
M1GA0018870	14:76438952-76438952	G	intron_variant	MODIFIER	USP54	ENSSSCG00000010302	Transcript	ENSSSCT00000055274.1	protein_coding	-	44217	-	-	-	-	-	-	-	rs80887089	-	-1	-	HGNC	HGNC:23513	-	-	-	A2	-	-	-	-	-
M1GA0018870	14:76438952-76438952	G	downstream_gene_variant	MODIFIER	SYNPO2L	ENSSSCG00000010303	Transcript	ENSSSCT00000063367.2	protein_coding	-	-	-	-	-	-	-	-	-	rs80887089	17215	-1	-	HGNC	HGNC:23532	-	-	-	A2	-	-	-	-	-
M1GA0018870	14:76438952-76438952	G	upstream_gene_variant	MODIFIER	SEC24C	ENSSSCG00000010306	Transcript	ENSSSCT00000067504.1	protein_coding	-	-	-	-	-	-	-	-	-	rs80887089	34843	1	-	HGNC	HGNC:10705	-	-	-	-	-	-	-	-	-
M1GA0018870	14:76438952-76438952	G	downstream_gene_variant	MODIFIER	SYNPO2L	ENSSSCG00000010303	Transcript	ENSSSCT00000090543.1	protein_coding	-	-	-	-	-	-	-	-	-	rs80887089	17222	-1	-	HGNC	HGNC:23532	-	-	-	P5	-	-	-	-	-
H3GA0041046	14:76453887-76453887	T	upstream_gene_variant	MODIFIER	USP54	ENSSSCG00000010302	Transcript	ENSSSCT00000011275.4	protein_coding	-	-	-	-	-	-	-	-	-	rs80979241	14492	-1	-	HGNC	HGNC:23513	-	-	-	-	-	-	-	-	-
H3GA0041046	14:76453887-76453887	T	downstream_gene_variant	MODIFIER	SYNPO2L	ENSSSCG00000010303	Transcript	ENSSSCT00000011276.4	protein_coding	-	-	-	-	-	-	-	-	-	rs80979241	2284	-1	-	HGNC	HGNC:23532	-	-	-	A2	-	-	-	-	-
H3GA0041046	14:76453887-76453887	T	upstream_gene_variant	MODIFIER	MYOZ1	ENSSSCG00000010304	Transcript	ENSSSCT00000011277.4	protein_coding	-	-	-	-	-	-	-	-	-	rs80979241	1088	-1	-	HGNC	HGNC:13752	-	-	-	P1	-	-	-	-	-
H3GA0041046	14:76453887-76453887	T	upstream_gene_variant	MODIFIER	SEC24C	ENSSSCG00000010306	Transcript	ENSSSCT00000011279.4	protein_coding	-	-	-	-	-	-	-	-	-	rs80979241	19889	1	-	HGNC	HGNC:10705	-	-	-	P5	-	-	-	-	-
H3GA0041046	14:76453887-76453887	T	upstream_gene_variant	MODIFIER	SEC24C	ENSSSCG00000010306	Transcript	ENSSSCT00000039521.2	protein_coding	-	-	-	-	-	-	-	-	-	rs80979241	19917	1	-	HGNC	HGNC:10705	-	-	-	A1	-	-	-	-	-
H3GA0041046	14:76453887-76453887	T	upstream_gene_variant	MODIFIER	USP54	ENSSSCG00000010302	Transcript	ENSSSCT00000048602.2	protein_coding	-	-	-	-	-	-	-	-	-	rs80979241	18535	-1	-	HGNC	HGNC:23513	-	-	-	A2	-	-	-	-	-
H3GA0041046	14:76453887-76453887	T	upstream_gene_variant	MODIFIER	USP54	ENSSSCG00000010302	Transcript	ENSSSCT00000051856.2	protein_coding	-	-	-	-	-	-	-	-	-	rs80979241	18535	-1	-	HGNC	HGNC:23513	-	-	-	A2	-	-	-	-	-
H3GA0041046	14:76453887-76453887	T	upstream_gene_variant	MODIFIER	USP54	ENSSSCG00000010302	Transcript	ENSSSCT00000055274.1	protein_coding	-	-	-	-	-	-	-	-	-	rs80979241	14328	-1	-	HGNC	HGNC:23513	-	-	-	A2	-	-	-	-	-
H3GA0041046	14:76453887-76453887	T	downstream_gene_variant	MODIFIER	SYNPO2L	ENSSSCG00000010303	Transcript	ENSSSCT00000063367.2	protein_coding	-	-	-	-	-	-	-	-	-	rs80979241	2280	-1	-	HGNC	HGNC:23532	-	-	-	A2	-	-	-	-	-
H3GA0041046	14:76453887-76453887	T	upstream_gene_variant	MODIFIER	FUT11	ENSSSCG00000035523	Transcript	ENSSSCT00000065054.2	protein_coding	-	-	-	-	-	-	-	-	-	rs80979241	45431	1	-	HGNC	HGNC:19233	-	-	-	P1	-	-	-	-	-
H3GA0041046	14:76453887-76453887	T	upstream_gene_variant	MODIFIER	SEC24C	ENSSSCG00000010306	Transcript	ENSSSCT00000067504.1	protein_coding	-	-	-	-	-	-	-	-	-	rs80979241	19908	1	-	HGNC	HGNC:10705	-	-	-	-	-	-	-	-	-
H3GA0041046	14:76453887-76453887	T	downstream_gene_variant	MODIFIER	SYNPO2L	ENSSSCG00000010303	Transcript	ENSSSCT00000090543.1	protein_coding	-	-	-	-	-	-	-	-	-	rs80979241	2287	-1	-	HGNC	HGNC:23532	-	-	-	P5	-	-	-	-	-
DIAS0004516	14:76507339-76507339	G	upstream_gene_variant	MODIFIER	SYNPO2L	ENSSSCG00000010303	Transcript	ENSSSCT00000011276.4	protein_coding	-	-	-	-	-	-	-	-	-	rs328957349	40698	-1	-	HGNC	HGNC:23532	-	-	-	A2	-	-	-	-	-
DIAS0004516	14:76507339-76507339	G	downstream_gene_variant	MODIFIER	SEC24C	ENSSSCG00000010306	Transcript	ENSSSCT00000011279.4	protein_coding	-	-	-	-	-	-	-	-	-	rs328957349	8214	1	-	HGNC	HGNC:10705	-	-	-	P5	-	-	-	-	-
DIAS0004516	14:76507339-76507339	G	5_prime_UTR_variant	MODIFIER	CHCHD1	ENSSSCG00000010308	Transcript	ENSSSCT00000011281.4	protein_coding	44199	-	-	-	22	-	-	-	-	rs328957349	-	1	-	HGNC	HGNC:23518	-	-	-	P1	-	-	-	-	-
DIAS0004516	14:76507339-76507339	G	upstream_gene_variant	MODIFIER	ZSWIM8	ENSSSCG00000010309	Transcript	ENSSSCT00000011282.4	protein_coding	-	-	-	-	-	-	-	-	-	rs328957349	3842	1	-	HGNC	HGNC:23528	-	-	-	P5	-	-	-	-	-
DIAS0004516	14:76507339-76507339	G	downstream_gene_variant	MODIFIER	-	ENSSSCG00000010310	Transcript	ENSSSCT00000011283.4	protein_coding	-	-	-	-	-	-	-	-	-	rs328957349	18666	-1	-	-	-	-	-	-	-	-	-	-	-	-
DIAS0004516	14:76507339-76507339	G	downstream_gene_variant	MODIFIER	CAMK2G	ENSSSCG00000010311	Transcript	ENSSSCT00000011284.4	protein_coding	-	-	-	-	-	-	-	-	-	rs328957349	27758	-1	-	HGNC	HGNC:1463	-	-	-	A2	-	-	-	-	-
DIAS0004516	14:76507339-76507339	G	downstream_gene_variant	MODIFIER	CAMK2G	ENSSSCG00000010311	Transcript	ENSSSCT00000011285.3	protein_coding	-	-	-	-	-	-	-	-	-	rs328957349	27756	-1	-	HGNC	HGNC:1463	-	-	-	A2	-	-	-	-	-
DIAS0004516	14:76507339-76507339	G	downstream_gene_variant	MODIFIER	CAMK2G	ENSSSCG00000010311	Transcript	ENSSSCT00000011286.4	protein_coding	-	-	-	-	-	-	-	-	-	rs328957349	27758	-1	-	HGNC	HGNC:1463	-	-	-	A2	-	-	-	-	-
DIAS0004516	14:76507339-76507339	G	downstream_gene_variant	MODIFIER	SEC24C	ENSSSCG00000010306	Transcript	ENSSSCT00000039521.2	protein_coding	-	-	-	-	-	-	-	-	-	rs328957349	8214	1	-	HGNC	HGNC:10705	-	-	-	A1	-	-	-	-	-
DIAS0004516	14:76507339-76507339	G	downstream_gene_variant	MODIFIER	-	ENSSSCG00000010310	Transcript	ENSSSCT00000047420.2	protein_coding	-	-	-	-	-	-	-	-	-	rs328957349	18666	-1	-	-	-	-	-	-	-	-	-	-	-	-
DIAS0004516	14:76507339-76507339	G	downstream_gene_variant	MODIFIER	CAMK2G	ENSSSCG00000010311	Transcript	ENSSSCT00000049619.2	protein_coding	-	-	-	-	-	-	-	-	-	rs328957349	27756	-1	-	HGNC	HGNC:1463	-	-	-	P5	-	-	-	-	-
DIAS0004516	14:76507339-76507339	G	upstream_gene_variant	MODIFIER	ZSWIM8	ENSSSCG00000010309	Transcript	ENSSSCT00000051001.2	protein_coding	-	-	-	-	-	-	-	-	-	rs328957349	3842	1	-	HGNC	HGNC:23528	-	-	-	A2	-	-	-	-	-
DIAS0004516	14:76507339-76507339	G	downstream_gene_variant	MODIFIER	-	ENSSSCG00000010310	Transcript	ENSSSCT00000052718.2	protein_coding	-	-	-	-	-	-	-	-	-	rs328957349	18666	-1	-	-	-	-	-	-	P1	-	-	-	-	-
DIAS0004516	14:76507339-76507339	G	downstream_gene_variant	MODIFIER	CAMK2G	ENSSSCG00000010311	Transcript	ENSSSCT00000054416.2	protein_coding	-	-	-	-	-	-	-	-	-	rs328957349	27758	-1	-	HGNC	HGNC:1463	-	-	-	A2	-	-	-	-	-
DIAS0004516	14:76507339-76507339	G	downstream_gene_variant	MODIFIER	CAMK2G	ENSSSCG00000010311	Transcript	ENSSSCT00000055835.2	protein_coding	-	-	-	-	-	-	-	-	-	rs328957349	27758	-1	-	HGNC	HGNC:1463	-	-	-	A2	-	-	-	-	-
DIAS0004516	14:76507339-76507339	G	downstream_gene_variant	MODIFIER	CAMK2G	ENSSSCG00000010311	Transcript	ENSSSCT00000058449.2	protein_coding	-	-	-	-	-	-	-	-	-	rs328957349	27756	-1	-	HGNC	HGNC:1463	-	-	-	-	-	-	-	-	-
DIAS0004516	14:76507339-76507339	G	upstream_gene_variant	MODIFIER	SYNPO2L	ENSSSCG00000010303	Transcript	ENSSSCT00000063367.2	protein_coding	-	-	-	-	-	-	-	-	-	rs328957349	44933	-1	-	HGNC	HGNC:23532	-	-	-	A2	-	-	-	-	-
DIAS0004516	14:76507339-76507339	G	downstream_gene_variant	MODIFIER	CAMK2G	ENSSSCG00000010311	Transcript	ENSSSCT00000064663.2	protein_coding	-	-	-	-	-	-	-	-	-	rs328957349	27756	-1	-	HGNC	HGNC:1463	-	-	-	A2	-	-	-	-	-
DIAS0004516	14:76507339-76507339	G	downstream_gene_variant	MODIFIER	FUT11	ENSSSCG00000035523	Transcript	ENSSSCT00000065054.2	protein_coding	-	-	-	-	-	-	-	-	-	rs328957349	1573	1	-	HGNC	HGNC:19233	-	-	-	P1	-	-	-	-	-
DIAS0004516	14:76507339-76507339	G	downstream_gene_variant	MODIFIER	SEC24C	ENSSSCG00000010306	Transcript	ENSSSCT00000067504.1	protein_coding	-	-	-	-	-	-	-	-	-	rs328957349	8214	1	-	HGNC	HGNC:10705	-	-	-	-	-	-	-	-	-
DIAS0004516	14:76507339-76507339	G	downstream_gene_variant	MODIFIER	CAMK2G	ENSSSCG00000010311	Transcript	ENSSSCT00000069477.1	protein_coding	-	-	-	-	-	-	-	-	-	rs328957349	27758	-1	-	HGNC	HGNC:1463	-	-	-	A2	-	-	-	-	-
DIAS0004516	14:76507339-76507339	G	downstream_gene_variant	MODIFIER	CAMK2G	ENSSSCG00000010311	Transcript	ENSSSCT00000069834.1	protein_coding	-	-	-	-	-	-	-	-	-	rs328957349	27758	-1	-	HGNC	HGNC:1463	-	-	-	-	-	-	-	-	-
DIAS0004516	14:76507339-76507339	G	5_prime_UTR_variant	MODIFIER	CHCHD1	ENSSSCG00000010308	Transcript	ENSSSCT00000074991.1	protein_coding	44198	-	-	-	22	-	-	-	-	rs328957349	-	1	-	HGNC	HGNC:23518	-	-	-	-	-	-	-	-	-
DIAS0004516	14:76507339-76507339	G	upstream_gene_variant	MODIFIER	SYNPO2L	ENSSSCG00000010303	Transcript	ENSSSCT00000090543.1	protein_coding	-	-	-	-	-	-	-	-	-	rs328957349	33916	-1	-	HGNC	HGNC:23532	-	-	-	P5	-	-	-	-	-
ASGA0064597	14:76528837-76528837	A	downstream_gene_variant	MODIFIER	SEC24C	ENSSSCG00000010306	Transcript	ENSSSCT00000011279.4	protein_coding	-	-	-	-	-	-	-	-	-	rs80937361	29712	1	-	HGNC	HGNC:10705	-	-	-	P5	-	-	-	-	-
ASGA0064597	14:76528837-76528837	A	downstream_gene_variant	MODIFIER	CHCHD1	ENSSSCG00000010308	Transcript	ENSSSCT00000011281.4	protein_coding	-	-	-	-	-	-	-	-	-	rs80937361	19570	1	-	HGNC	HGNC:23518	-	-	-	P1	-	-	-	-	-
ASGA0064597	14:76528837-76528837	A	downstream_gene_variant	MODIFIER	ZSWIM8	ENSSSCG00000010309	Transcript	ENSSSCT00000011282.4	protein_coding	-	-	-	-	-	-	-	-	-	rs80937361	2957	1	-	HGNC	HGNC:23528	-	-	-	P5	-	-	-	-	-
ASGA0064597	14:76528837-76528837	A	intron_variant	MODIFIER	-	ENSSSCG00000010310	Transcript	ENSSSCT00000011283.4	protein_coding	-	44454	-	-	-	-	-	-	-	rs80937361	-	-1	-	-	-	-	-	-	-	-	-	-	-	-
ASGA0064597	14:76528837-76528837	A	downstream_gene_variant	MODIFIER	CAMK2G	ENSSSCG00000010311	Transcript	ENSSSCT00000011284.4	protein_coding	-	-	-	-	-	-	-	-	-	rs80937361	6260	-1	-	HGNC	HGNC:1463	-	-	-	A2	-	-	-	-	-
ASGA0064597	14:76528837-76528837	A	downstream_gene_variant	MODIFIER	CAMK2G	ENSSSCG00000010311	Transcript	ENSSSCT00000011285.3	protein_coding	-	-	-	-	-	-	-	-	-	rs80937361	6258	-1	-	HGNC	HGNC:1463	-	-	-	A2	-	-	-	-	-
ASGA0064597	14:76528837-76528837	A	downstream_gene_variant	MODIFIER	CAMK2G	ENSSSCG00000010311	Transcript	ENSSSCT00000011286.4	protein_coding	-	-	-	-	-	-	-	-	-	rs80937361	6260	-1	-	HGNC	HGNC:1463	-	-	-	A2	-	-	-	-	-
ASGA0064597	14:76528837-76528837	A	downstream_gene_variant	MODIFIER	SEC24C	ENSSSCG00000010306	Transcript	ENSSSCT00000039521.2	protein_coding	-	-	-	-	-	-	-	-	-	rs80937361	29712	1	-	HGNC	HGNC:10705	-	-	-	A1	-	-	-	-	-
ASGA0064597	14:76528837-76528837	A	intron_variant	MODIFIER	-	ENSSSCG00000010310	Transcript	ENSSSCT00000047420.2	protein_coding	-	44454	-	-	-	-	-	-	-	rs80937361	-	-1	-	-	-	-	-	-	-	-	-	-	-	-
ASGA0064597	14:76528837-76528837	A	downstream_gene_variant	MODIFIER	CAMK2G	ENSSSCG00000010311	Transcript	ENSSSCT00000049619.2	protein_coding	-	-	-	-	-	-	-	-	-	rs80937361	6258	-1	-	HGNC	HGNC:1463	-	-	-	P5	-	-	-	-	-
ASGA0064597	14:76528837-76528837	A	downstream_gene_variant	MODIFIER	ZSWIM8	ENSSSCG00000010309	Transcript	ENSSSCT00000051001.2	protein_coding	-	-	-	-	-	-	-	-	-	rs80937361	2957	1	-	HGNC	HGNC:23528	-	-	-	A2	-	-	-	-	-
ASGA0064597	14:76528837-76528837	A	intron_variant	MODIFIER	-	ENSSSCG00000010310	Transcript	ENSSSCT00000052718.2	protein_coding	-	44485	-	-	-	-	-	-	-	rs80937361	-	-1	-	-	-	-	-	-	P1	-	-	-	-	-
ASGA0064597	14:76528837-76528837	A	downstream_gene_variant	MODIFIER	CAMK2G	ENSSSCG00000010311	Transcript	ENSSSCT00000054416.2	protein_coding	-	-	-	-	-	-	-	-	-	rs80937361	6260	-1	-	HGNC	HGNC:1463	-	-	-	A2	-	-	-	-	-
ASGA0064597	14:76528837-76528837	A	downstream_gene_variant	MODIFIER	CAMK2G	ENSSSCG00000010311	Transcript	ENSSSCT00000055835.2	protein_coding	-	-	-	-	-	-	-	-	-	rs80937361	6260	-1	-	HGNC	HGNC:1463	-	-	-	A2	-	-	-	-	-
ASGA0064597	14:76528837-76528837	A	downstream_gene_variant	MODIFIER	CAMK2G	ENSSSCG00000010311	Transcript	ENSSSCT00000058449.2	protein_coding	-	-	-	-	-	-	-	-	-	rs80937361	6258	-1	-	HGNC	HGNC:1463	-	-	-	-	-	-	-	-	-
ASGA0064597	14:76528837-76528837	A	downstream_gene_variant	MODIFIER	CAMK2G	ENSSSCG00000010311	Transcript	ENSSSCT00000064663.2	protein_coding	-	-	-	-	-	-	-	-	-	rs80937361	6258	-1	-	HGNC	HGNC:1463	-	-	-	A2	-	-	-	-	-
ASGA0064597	14:76528837-76528837	A	downstream_gene_variant	MODIFIER	FUT11	ENSSSCG00000035523	Transcript	ENSSSCT00000065054.2	protein_coding	-	-	-	-	-	-	-	-	-	rs80937361	23071	1	-	HGNC	HGNC:19233	-	-	-	P1	-	-	-	-	-
ASGA0064597	14:76528837-76528837	A	downstream_gene_variant	MODIFIER	SEC24C	ENSSSCG00000010306	Transcript	ENSSSCT00000067504.1	protein_coding	-	-	-	-	-	-	-	-	-	rs80937361	29712	1	-	HGNC	HGNC:10705	-	-	-	-	-	-	-	-	-
ASGA0064597	14:76528837-76528837	A	downstream_gene_variant	MODIFIER	CAMK2G	ENSSSCG00000010311	Transcript	ENSSSCT00000069477.1	protein_coding	-	-	-	-	-	-	-	-	-	rs80937361	6260	-1	-	HGNC	HGNC:1463	-	-	-	A2	-	-	-	-	-
ASGA0064597	14:76528837-76528837	A	downstream_gene_variant	MODIFIER	CAMK2G	ENSSSCG00000010311	Transcript	ENSSSCT00000069834.1	protein_coding	-	-	-	-	-	-	-	-	-	rs80937361	6260	-1	-	HGNC	HGNC:1463	-	-	-	-	-	-	-	-	-
ASGA0064597	14:76528837-76528837	A	downstream_gene_variant	MODIFIER	CHCHD1	ENSSSCG00000010308	Transcript	ENSSSCT00000074991.1	protein_coding	-	-	-	-	-	-	-	-	-	rs80937361	19570	1	-	HGNC	HGNC:23518	-	-	-	-	-	-	-	-	-
ALGA0079038	14:76568107-76568107	G	downstream_gene_variant	MODIFIER	ZSWIM8	ENSSSCG00000010309	Transcript	ENSSSCT00000011282.4	protein_coding	-	-	-	-	-	-	-	-	-	rs81451108	42227	1	-	HGNC	HGNC:23528	-	-	-	P5	-	-	-	-	-
ALGA0079038	14:76568107-76568107	G	upstream_gene_variant	MODIFIER	-	ENSSSCG00000010310	Transcript	ENSSSCT00000011283.4	protein_coding	-	-	-	-	-	-	-	-	-	rs81451108	33467	-1	-	-	-	-	-	-	-	-	-	-	-	-
ALGA0079038	14:76568107-76568107	G	intron_variant	MODIFIER	CAMK2G	ENSSSCG00000010311	Transcript	ENSSSCT00000011284.4	protein_coding	-	44393	-	-	-	-	-	-	-	rs81451108	-	-1	-	HGNC	HGNC:1463	-	-	-	A2	-	-	-	-	-
ALGA0079038	14:76568107-76568107	G	intron_variant	MODIFIER	CAMK2G	ENSSSCG00000010311	Transcript	ENSSSCT00000011285.3	protein_coding	-	44426	-	-	-	-	-	-	-	rs81451108	-	-1	-	HGNC	HGNC:1463	-	-	-	A2	-	-	-	-	-
ALGA0079038	14:76568107-76568107	G	intron_variant	MODIFIER	CAMK2G	ENSSSCG00000010311	Transcript	ENSSSCT00000011286.4	protein_coding	-	44392	-	-	-	-	-	-	-	rs81451108	-	-1	-	HGNC	HGNC:1463	-	-	-	A2	-	-	-	-	-
ALGA0079038	14:76568107-76568107	G	upstream_gene_variant	MODIFIER	-	ENSSSCG00000010310	Transcript	ENSSSCT00000047420.2	protein_coding	-	-	-	-	-	-	-	-	-	rs81451108	33467	-1	-	-	-	-	-	-	-	-	-	-	-	-
ALGA0079038	14:76568107-76568107	G	intron_variant	MODIFIER	CAMK2G	ENSSSCG00000010311	Transcript	ENSSSCT00000049619.2	protein_coding	-	44429	-	-	-	-	-	-	-	rs81451108	-	-1	-	HGNC	HGNC:1463	-	-	-	P5	-	-	-	-	-
ALGA0079038	14:76568107-76568107	G	downstream_gene_variant	MODIFIER	ZSWIM8	ENSSSCG00000010309	Transcript	ENSSSCT00000051001.2	protein_coding	-	-	-	-	-	-	-	-	-	rs81451108	42227	1	-	HGNC	HGNC:23528	-	-	-	A2	-	-	-	-	-
ALGA0079038	14:76568107-76568107	G	upstream_gene_variant	MODIFIER	-	ENSSSCG00000010310	Transcript	ENSSSCT00000052718.2	protein_coding	-	-	-	-	-	-	-	-	-	rs81451108	33467	-1	-	-	-	-	-	-	P1	-	-	-	-	-
ALGA0079038	14:76568107-76568107	G	intron_variant	MODIFIER	CAMK2G	ENSSSCG00000010311	Transcript	ENSSSCT00000054416.2	protein_coding	-	44428	-	-	-	-	-	-	-	rs81451108	-	-1	-	HGNC	HGNC:1463	-	-	-	A2	-	-	-	-	-
ALGA0079038	14:76568107-76568107	G	intron_variant	MODIFIER	CAMK2G	ENSSSCG00000010311	Transcript	ENSSSCT00000055835.2	protein_coding	-	44393	-	-	-	-	-	-	-	rs81451108	-	-1	-	HGNC	HGNC:1463	-	-	-	A2	-	-	-	-	-
ALGA0079038	14:76568107-76568107	G	intron_variant	MODIFIER	CAMK2G	ENSSSCG00000010311	Transcript	ENSSSCT00000058449.2	protein_coding	-	44396	-	-	-	-	-	-	-	rs81451108	-	-1	-	HGNC	HGNC:1463	-	-	-	-	-	-	-	-	-
ALGA0079038	14:76568107-76568107	G	intron_variant	MODIFIER	CAMK2G	ENSSSCG00000010311	Transcript	ENSSSCT00000064663.2	protein_coding	-	44425	-	-	-	-	-	-	-	rs81451108	-	-1	-	HGNC	HGNC:1463	-	-	-	A2	-	-	-	-	-
ALGA0079038	14:76568107-76568107	G	intron_variant	MODIFIER	CAMK2G	ENSSSCG00000010311	Transcript	ENSSSCT00000069477.1	protein_coding	-	44393	-	-	-	-	-	-	-	rs81451108	-	-1	-	HGNC	HGNC:1463	-	-	-	A2	-	-	-	-	-
ALGA0079038	14:76568107-76568107	G	intron_variant	MODIFIER	CAMK2G	ENSSSCG00000010311	Transcript	ENSSSCT00000069834.1	protein_coding	-	44393	-	-	-	-	-	-	-	rs81451108	-	-1	-	HGNC	HGNC:1463	-	-	-	-	-	-	-	-	-
MARC0038324	14:76605091-76605091	T	upstream_gene_variant	MODIFIER	CAMK2G	ENSSSCG00000010311	Transcript	ENSSSCT00000011284.4	protein_coding	-	-	-	-	-	-	-	-	-	rs81231340	12539	-1	-	HGNC	HGNC:1463	-	-	-	A2	-	-	-	-	-
MARC0038324	14:76605091-76605091	T	upstream_gene_variant	MODIFIER	CAMK2G	ENSSSCG00000010311	Transcript	ENSSSCT00000011285.3	protein_coding	-	-	-	-	-	-	-	-	-	rs81231340	12182	-1	-	HGNC	HGNC:1463	-	-	-	A2	-	-	-	-	-
MARC0038324	14:76605091-76605091	T	upstream_gene_variant	MODIFIER	CAMK2G	ENSSSCG00000010311	Transcript	ENSSSCT00000011286.4	protein_coding	-	-	-	-	-	-	-	-	-	rs81231340	12539	-1	-	HGNC	HGNC:1463	-	-	-	A2	-	-	-	-	-
MARC0038324	14:76605091-76605091	T	upstream_gene_variant	MODIFIER	PLAU	ENSSSCG00000010312	Transcript	ENSSSCT00000011287.4	protein_coding	-	-	-	-	-	-	-	-	-	rs81231340	24210	1	-	EntrezGene	-	-	-	-	P5	-	-	-	-	-
MARC0038324	14:76605091-76605091	T	upstream_gene_variant	MODIFIER	CAMK2G	ENSSSCG00000010311	Transcript	ENSSSCT00000049619.2	protein_coding	-	-	-	-	-	-	-	-	-	rs81231340	12182	-1	-	HGNC	HGNC:1463	-	-	-	P5	-	-	-	-	-
MARC0038324	14:76605091-76605091	T	upstream_gene_variant	MODIFIER	CAMK2G	ENSSSCG00000010311	Transcript	ENSSSCT00000054416.2	protein_coding	-	-	-	-	-	-	-	-	-	rs81231340	12182	-1	-	HGNC	HGNC:1463	-	-	-	A2	-	-	-	-	-
MARC0038324	14:76605091-76605091	T	upstream_gene_variant	MODIFIER	PLAU	ENSSSCG00000010312	Transcript	ENSSSCT00000055275.2	protein_coding	-	-	-	-	-	-	-	-	-	rs81231340	24661	1	-	EntrezGene	-	-	-	-	A2	-	-	-	-	-
MARC0038324	14:76605091-76605091	T	upstream_gene_variant	MODIFIER	CAMK2G	ENSSSCG00000010311	Transcript	ENSSSCT00000055835.2	protein_coding	-	-	-	-	-	-	-	-	-	rs81231340	12539	-1	-	HGNC	HGNC:1463	-	-	-	A2	-	-	-	-	-
MARC0038324	14:76605091-76605091	T	upstream_gene_variant	MODIFIER	CAMK2G	ENSSSCG00000010311	Transcript	ENSSSCT00000058449.2	protein_coding	-	-	-	-	-	-	-	-	-	rs81231340	12577	-1	-	HGNC	HGNC:1463	-	-	-	-	-	-	-	-	-
MARC0038324	14:76605091-76605091	T	upstream_gene_variant	MODIFIER	CAMK2G	ENSSSCG00000010311	Transcript	ENSSSCT00000064663.2	protein_coding	-	-	-	-	-	-	-	-	-	rs81231340	12182	-1	-	HGNC	HGNC:1463	-	-	-	A2	-	-	-	-	-
MARC0038324	14:76605091-76605091	T	upstream_gene_variant	MODIFIER	CAMK2G	ENSSSCG00000010311	Transcript	ENSSSCT00000069477.1	protein_coding	-	-	-	-	-	-	-	-	-	rs81231340	12539	-1	-	HGNC	HGNC:1463	-	-	-	A2	-	-	-	-	-
MARC0038324	14:76605091-76605091	T	upstream_gene_variant	MODIFIER	CAMK2G	ENSSSCG00000010311	Transcript	ENSSSCT00000069834.1	protein_coding	-	-	-	-	-	-	-	-	-	rs81231340	12539	-1	-	HGNC	HGNC:1463	-	-	-	-	-	-	-	-	-
MARC0038324	14:76605091-76605091	T	upstream_gene_variant	MODIFIER	PLAU	ENSSSCG00000010312	Transcript	ENSSSCT00000081718.1	protein_coding	-	-	-	-	-	-	-	-	-	rs81231340	24208	1	-	EntrezGene	-	-	-	-	A2	-	-	-	-	-
DIAS0002958	14:76634176-76634176	G	upstream_gene_variant	MODIFIER	CAMK2G	ENSSSCG00000010311	Transcript	ENSSSCT00000011284.4	protein_coding	-	-	-	-	-	-	-	-	-	rs337330393	41624	-1	-	HGNC	HGNC:1463	-	-	-	A2	-	-	-	-	-
DIAS0002958	14:76634176-76634176	G	upstream_gene_variant	MODIFIER	CAMK2G	ENSSSCG00000010311	Transcript	ENSSSCT00000011285.3	protein_coding	-	-	-	-	-	-	-	-	-	rs337330393	41267	-1	-	HGNC	HGNC:1463	-	-	-	A2	-	-	-	-	-
DIAS0002958	14:76634176-76634176	G	upstream_gene_variant	MODIFIER	CAMK2G	ENSSSCG00000010311	Transcript	ENSSSCT00000011286.4	protein_coding	-	-	-	-	-	-	-	-	-	rs337330393	41624	-1	-	HGNC	HGNC:1463	-	-	-	A2	-	-	-	-	-
DIAS0002958	14:76634176-76634176	G	upstream_gene_variant	MODIFIER	CAMK2G	ENSSSCG00000010311	Transcript	ENSSSCT00000049619.2	protein_coding	-	-	-	-	-	-	-	-	-	rs337330393	41267	-1	-	HGNC	HGNC:1463	-	-	-	P5	-	-	-	-	-
DIAS0002958	14:76634176-76634176	G	upstream_gene_variant	MODIFIER	CAMK2G	ENSSSCG00000010311	Transcript	ENSSSCT00000054416.2	protein_coding	-	-	-	-	-	-	-	-	-	rs337330393	41267	-1	-	HGNC	HGNC:1463	-	-	-	A2	-	-	-	-	-
DIAS0002958	14:76634176-76634176	G	upstream_gene_variant	MODIFIER	CAMK2G	ENSSSCG00000010311	Transcript	ENSSSCT00000055835.2	protein_coding	-	-	-	-	-	-	-	-	-	rs337330393	41624	-1	-	HGNC	HGNC:1463	-	-	-	A2	-	-	-	-	-
DIAS0002958	14:76634176-76634176	G	upstream_gene_variant	MODIFIER	CAMK2G	ENSSSCG00000010311	Transcript	ENSSSCT00000058449.2	protein_coding	-	-	-	-	-	-	-	-	-	rs337330393	41662	-1	-	HGNC	HGNC:1463	-	-	-	-	-	-	-	-	-
DIAS0002958	14:76634176-76634176	G	upstream_gene_variant	MODIFIER	CAMK2G	ENSSSCG00000010311	Transcript	ENSSSCT00000064663.2	protein_coding	-	-	-	-	-	-	-	-	-	rs337330393	41267	-1	-	HGNC	HGNC:1463	-	-	-	A2	-	-	-	-	-
DIAS0002958	14:76634176-76634176	G	upstream_gene_variant	MODIFIER	CAMK2G	ENSSSCG00000010311	Transcript	ENSSSCT00000069477.1	protein_coding	-	-	-	-	-	-	-	-	-	rs337330393	41624	-1	-	HGNC	HGNC:1463	-	-	-	A2	-	-	-	-	-
DIAS0002958	14:76634176-76634176	G	upstream_gene_variant	MODIFIER	CAMK2G	ENSSSCG00000010311	Transcript	ENSSSCT00000069834.1	protein_coding	-	-	-	-	-	-	-	-	-	rs337330393	41624	-1	-	HGNC	HGNC:1463	-	-	-	-	-	-	-	-	-
CASI0011217	14:76745141-76745141	G	intron_variant	MODIFIER	VCL	ENSSSCG00000010313	Transcript	ENSSSCT00000011289.3	protein_coding	-	44248	-	-	-	-	-	-	-	rs318479900	-	1	-	HGNC	HGNC:12665	-	-	-	P1	-	-	-	-	-
CASI0011217	14:76745141-76745141	G	intron_variant	MODIFIER	VCL	ENSSSCG00000010313	Transcript	ENSSSCT00000011290.3	protein_coding	-	44249	-	-	-	-	-	-	-	rs318479900	-	1	-	HGNC	HGNC:12665	-	-	-	-	-	-	-	-	-
CASI0011217	14:76745141-76745141	G	intron_variant	MODIFIER	VCL	ENSSSCG00000010313	Transcript	ENSSSCT00000038798.2	protein_coding	-	44214	-	-	-	-	-	-	-	rs318479900	-	1	-	HGNC	HGNC:12665	-	-	-	-	-	-	-	-	-
CASI0011217	14:76745141-76745141	G	upstream_gene_variant	MODIFIER	-	ENSSSCG00000051055	Transcript	ENSSSCT00000084468.1	pseudogene	-	-	-	-	-	-	-	-	-	rs318479900	34297	-1	-	-	-	-	-	-	-	-	-	-	-	-
CASI0011217	14:76745141-76745141	G	intron_variant	MODIFIER	VCL	ENSSSCG00000010313	Transcript	ENSSSCT00000085091.1	protein_coding	-	44276	-	-	-	-	-	-	-	rs318479900	-	1	-	HGNC	HGNC:12665	-	-	-	-	-	-	-	-	-
CASI0011217	14:76745141-76745141	G	intron_variant	MODIFIER	VCL	ENSSSCG00000010313	Transcript	ENSSSCT00000087228.1	protein_coding	-	44248	-	-	-	-	-	-	-	rs318479900	-	1	-	HGNC	HGNC:12665	-	-	-	-	-	-	-	-	-
ALGA0079042	14:76796718-76796718	T	intron_variant	MODIFIER	VCL	ENSSSCG00000010313	Transcript	ENSSSCT00000011289.3	protein_coding	-	15/21	-	-	-	-	-	-	-	rs80785304	-	1	-	HGNC	HGNC:12665	-	-	-	P1	-	-	-	-	-
ALGA0079042	14:76796718-76796718	T	intron_variant	MODIFIER	VCL	ENSSSCG00000010313	Transcript	ENSSSCT00000011290.3	protein_coding	-	16/22	-	-	-	-	-	-	-	rs80785304	-	1	-	HGNC	HGNC:12665	-	-	-	-	-	-	-	-	-
ALGA0079042	14:76796718-76796718	T	downstream_gene_variant	MODIFIER	AP3M1	ENSSSCG00000010314	Transcript	ENSSSCT00000011291.3	protein_coding	-	-	-	-	-	-	-	-	-	rs80785304	16453	-1	-	HGNC	HGNC:569	-	-	-	-	-	-	-	-	-
ALGA0079042	14:76796718-76796718	T	upstream_gene_variant	MODIFIER	ADK	ENSSSCG00000010315	Transcript	ENSSSCT00000011292.4	protein_coding	-	-	-	-	-	-	-	-	-	rs80785304	39411	1	-	HGNC	HGNC:257	-	-	-	-	-	-	-	-	-
ALGA0079042	14:76796718-76796718	T	downstream_gene_variant	MODIFIER	AP3M1	ENSSSCG00000010314	Transcript	ENSSSCT00000036753.2	protein_coding	-	-	-	-	-	-	-	-	-	rs80785304	16450	-1	-	HGNC	HGNC:569	-	-	-	-	-	-	-	-	-
ALGA0079042	14:76796718-76796718	T	intron_variant	MODIFIER	VCL	ENSSSCG00000010313	Transcript	ENSSSCT00000038798.2	protein_coding	-	13/18	-	-	-	-	-	-	-	rs80785304	-	1	-	HGNC	HGNC:12665	-	-	-	-	-	-	-	-	-
ALGA0079042	14:76796718-76796718	T	downstream_gene_variant	MODIFIER	AP3M1	ENSSSCG00000010314	Transcript	ENSSSCT00000040274.2	protein_coding	-	-	-	-	-	-	-	-	-	rs80785304	4287	-1	-	HGNC	HGNC:569	-	-	-	P1	-	-	-	-	-
ALGA0079042	14:76796718-76796718	T	upstream_gene_variant	MODIFIER	ADK	ENSSSCG00000010315	Transcript	ENSSSCT00000047518.2	protein_coding	-	-	-	-	-	-	-	-	-	rs80785304	39377	1	-	HGNC	HGNC:257	-	-	-	-	-	-	-	-	-
ALGA0079042	14:76796718-76796718	T	upstream_gene_variant	MODIFIER	ADK	ENSSSCG00000010315	Transcript	ENSSSCT00000047969.2	protein_coding	-	-	-	-	-	-	-	-	-	rs80785304	39377	1	-	HGNC	HGNC:257	-	-	-	-	-	-	-	-	-
ALGA0079042	14:76796718-76796718	T	downstream_gene_variant	MODIFIER	AP3M1	ENSSSCG00000010314	Transcript	ENSSSCT00000054294.2	protein_coding	-	-	-	-	-	-	-	-	-	rs80785304	18133	-1	-	HGNC	HGNC:569	-	-	-	-	-	-	-	-	-
ALGA0079042	14:76796718-76796718	T	upstream_gene_variant	MODIFIER	ADK	ENSSSCG00000010315	Transcript	ENSSSCT00000075864.1	protein_coding	-	-	-	-	-	-	-	-	-	rs80785304	39377	1	-	HGNC	HGNC:257	-	-	-	P5	-	-	-	-	-
ALGA0079042	14:76796718-76796718	T	upstream_gene_variant	MODIFIER	ADK	ENSSSCG00000010315	Transcript	ENSSSCT00000077295.1	protein_coding	-	-	-	-	-	-	-	-	-	rs80785304	39395	1	-	HGNC	HGNC:257	-	-	-	-	-	-	-	-	-
ALGA0079042	14:76796718-76796718	T	upstream_gene_variant	MODIFIER	ADK	ENSSSCG00000010315	Transcript	ENSSSCT00000079892.1	protein_coding	-	-	-	-	-	-	-	-	-	rs80785304	39385	1	-	HGNC	HGNC:257	-	-	-	-	-	-	-	-	-
ALGA0079042	14:76796718-76796718	T	intron_variant	MODIFIER	VCL	ENSSSCG00000010313	Transcript	ENSSSCT00000085091.1	protein_coding	-	16/21	-	-	-	-	-	-	-	rs80785304	-	1	-	HGNC	HGNC:12665	-	-	-	-	-	-	-	-	-
ALGA0079042	14:76796718-76796718	T	intron_variant	MODIFIER	VCL	ENSSSCG00000010313	Transcript	ENSSSCT00000087228.1	protein_coding	-	15/21	-	-	-	-	-	-	-	rs80785304	-	1	-	HGNC	HGNC:12665	-	-	-	-	-	-	-	-	-
INRA0045033	14:76797619-76797619	C	synonymous_variant	LOW	VCL	ENSSSCG00000010313	Transcript	ENSSSCT00000011289.3	protein_coding	16/22	-	-	-	2496	2382	794	T	acA/acC	rs345768654	-	1	-	HGNC	HGNC:12665	-	-	-	P1	-	-	-	-	-
INRA0045033	14:76797619-76797619	C	synonymous_variant	LOW	VCL	ENSSSCG00000010313	Transcript	ENSSSCT00000011290.3	protein_coding	17/23	-	-	-	2436	2322	774	T	acA/acC	rs345768654	-	1	-	HGNC	HGNC:12665	-	-	-	-	-	-	-	-	-
INRA0045033	14:76797619-76797619	C	downstream_gene_variant	MODIFIER	AP3M1	ENSSSCG00000010314	Transcript	ENSSSCT00000011291.3	protein_coding	-	-	-	-	-	-	-	-	-	rs345768654	15552	-1	-	HGNC	HGNC:569	-	-	-	-	-	-	-	-	-
INRA0045033	14:76797619-76797619	C	upstream_gene_variant	MODIFIER	ADK	ENSSSCG00000010315	Transcript	ENSSSCT00000011292.4	protein_coding	-	-	-	-	-	-	-	-	-	rs345768654	38510	1	-	HGNC	HGNC:257	-	-	-	-	-	-	-	-	-
INRA0045033	14:76797619-76797619	C	downstream_gene_variant	MODIFIER	AP3M1	ENSSSCG00000010314	Transcript	ENSSSCT00000036753.2	protein_coding	-	-	-	-	-	-	-	-	-	rs345768654	15549	-1	-	HGNC	HGNC:569	-	-	-	-	-	-	-	-	-
INRA0045033	14:76797619-76797619	C	synonymous_variant	LOW	VCL	ENSSSCG00000010313	Transcript	ENSSSCT00000038798.2	protein_coding	14/19	-	-	-	2331	2331	777	T	acA/acC	rs345768654	-	1	-	HGNC	HGNC:12665	-	-	-	-	-	-	-	-	-
INRA0045033	14:76797619-76797619	C	downstream_gene_variant	MODIFIER	AP3M1	ENSSSCG00000010314	Transcript	ENSSSCT00000040274.2	protein_coding	-	-	-	-	-	-	-	-	-	rs345768654	3386	-1	-	HGNC	HGNC:569	-	-	-	P1	-	-	-	-	-
INRA0045033	14:76797619-76797619	C	upstream_gene_variant	MODIFIER	ADK	ENSSSCG00000010315	Transcript	ENSSSCT00000047518.2	protein_coding	-	-	-	-	-	-	-	-	-	rs345768654	38476	1	-	HGNC	HGNC:257	-	-	-	-	-	-	-	-	-
INRA0045033	14:76797619-76797619	C	upstream_gene_variant	MODIFIER	ADK	ENSSSCG00000010315	Transcript	ENSSSCT00000047969.2	protein_coding	-	-	-	-	-	-	-	-	-	rs345768654	38476	1	-	HGNC	HGNC:257	-	-	-	-	-	-	-	-	-
INRA0045033	14:76797619-76797619	C	downstream_gene_variant	MODIFIER	AP3M1	ENSSSCG00000010314	Transcript	ENSSSCT00000054294.2	protein_coding	-	-	-	-	-	-	-	-	-	rs345768654	17232	-1	-	HGNC	HGNC:569	-	-	-	-	-	-	-	-	-
INRA0045033	14:76797619-76797619	C	upstream_gene_variant	MODIFIER	ADK	ENSSSCG00000010315	Transcript	ENSSSCT00000075864.1	protein_coding	-	-	-	-	-	-	-	-	-	rs345768654	38476	1	-	HGNC	HGNC:257	-	-	-	P5	-	-	-	-	-
INRA0045033	14:76797619-76797619	C	upstream_gene_variant	MODIFIER	ADK	ENSSSCG00000010315	Transcript	ENSSSCT00000077295.1	protein_coding	-	-	-	-	-	-	-	-	-	rs345768654	38494	1	-	HGNC	HGNC:257	-	-	-	-	-	-	-	-	-
INRA0045033	14:76797619-76797619	C	upstream_gene_variant	MODIFIER	ADK	ENSSSCG00000010315	Transcript	ENSSSCT00000079892.1	protein_coding	-	-	-	-	-	-	-	-	-	rs345768654	38484	1	-	HGNC	HGNC:257	-	-	-	-	-	-	-	-	-
INRA0045033	14:76797619-76797619	C	synonymous_variant	LOW	VCL	ENSSSCG00000010313	Transcript	ENSSSCT00000085091.1	protein_coding	17/22	-	-	-	2617	2160	720	T	acA/acC	rs345768654	-	1	-	HGNC	HGNC:12665	-	-	-	-	-	-	-	-	-
INRA0045033	14:76797619-76797619	C	synonymous_variant	LOW	VCL	ENSSSCG00000010313	Transcript	ENSSSCT00000087228.1	protein_coding	16/22	-	-	-	2476	2382	794	T	acA/acC	rs345768654	-	1	-	HGNC	HGNC:12665	-	-	-	-	-	-	-	-	-
INRA0045036	14:76839052-76839052	G	downstream_gene_variant	MODIFIER	VCL	ENSSSCG00000010313	Transcript	ENSSSCT00000011289.3	protein_coding	-	-	-	-	-	-	-	-	-	rs327142309	27177	1	-	HGNC	HGNC:12665	-	-	-	P1	-	-	-	-	-
INRA0045036	14:76839052-76839052	G	downstream_gene_variant	MODIFIER	VCL	ENSSSCG00000010313	Transcript	ENSSSCT00000011290.3	protein_coding	-	-	-	-	-	-	-	-	-	rs327142309	27177	1	-	HGNC	HGNC:12665	-	-	-	-	-	-	-	-	-
INRA0045036	14:76839052-76839052	G	upstream_gene_variant	MODIFIER	AP3M1	ENSSSCG00000010314	Transcript	ENSSSCT00000011291.3	protein_coding	-	-	-	-	-	-	-	-	-	rs327142309	3374	-1	-	HGNC	HGNC:569	-	-	-	-	-	-	-	-	-
INRA0045036	14:76839052-76839052	G	intron_variant	MODIFIER	ADK	ENSSSCG00000010315	Transcript	ENSSSCT00000011292.4	protein_coding	-	44204	-	-	-	-	-	-	-	rs327142309	-	1	-	HGNC	HGNC:257	-	-	-	-	-	-	-	-	-
INRA0045036	14:76839052-76839052	G	upstream_gene_variant	MODIFIER	AP3M1	ENSSSCG00000010314	Transcript	ENSSSCT00000036753.2	protein_coding	-	-	-	-	-	-	-	-	-	rs327142309	3577	-1	-	HGNC	HGNC:569	-	-	-	-	-	-	-	-	-
INRA0045036	14:76839052-76839052	G	downstream_gene_variant	MODIFIER	VCL	ENSSSCG00000010313	Transcript	ENSSSCT00000038798.2	protein_coding	-	-	-	-	-	-	-	-	-	rs327142309	27304	1	-	HGNC	HGNC:12665	-	-	-	-	-	-	-	-	-
INRA0045036	14:76839052-76839052	G	upstream_gene_variant	MODIFIER	AP3M1	ENSSSCG00000010314	Transcript	ENSSSCT00000040274.2	protein_coding	-	-	-	-	-	-	-	-	-	rs327142309	3396	-1	-	HGNC	HGNC:569	-	-	-	P1	-	-	-	-	-
INRA0045036	14:76839052-76839052	G	intron_variant	MODIFIER	ADK	ENSSSCG00000010315	Transcript	ENSSSCT00000047518.2	protein_coding	-	44206	-	-	-	-	-	-	-	rs327142309	-	1	-	HGNC	HGNC:257	-	-	-	-	-	-	-	-	-
INRA0045036	14:76839052-76839052	G	intron_variant	MODIFIER	ADK	ENSSSCG00000010315	Transcript	ENSSSCT00000047969.2	protein_coding	-	44205	-	-	-	-	-	-	-	rs327142309	-	1	-	HGNC	HGNC:257	-	-	-	-	-	-	-	-	-
INRA0045036	14:76839052-76839052	G	upstream_gene_variant	MODIFIER	AP3M1	ENSSSCG00000010314	Transcript	ENSSSCT00000054294.2	protein_coding	-	-	-	-	-	-	-	-	-	rs327142309	3424	-1	-	HGNC	HGNC:569	-	-	-	-	-	-	-	-	-
INRA0045036	14:76839052-76839052	G	upstream_gene_variant	MODIFIER	ADK	ENSSSCG00000010315	Transcript	ENSSSCT00000064781.2	protein_coding	-	-	-	-	-	-	-	-	-	rs327142309	25279	1	-	HGNC	HGNC:257	-	-	-	-	-	-	-	-	-
INRA0045036	14:76839052-76839052	G	upstream_gene_variant	MODIFIER	ADK	ENSSSCG00000010315	Transcript	ENSSSCT00000065961.2	protein_coding	-	-	-	-	-	-	-	-	-	rs327142309	25279	1	-	HGNC	HGNC:257	-	-	-	A1	-	-	-	-	-
INRA0045036	14:76839052-76839052	G	upstream_gene_variant	MODIFIER	ADK	ENSSSCG00000010315	Transcript	ENSSSCT00000073177.1	protein_coding	-	-	-	-	-	-	-	-	-	rs327142309	24158	1	-	HGNC	HGNC:257	-	-	-	-	-	-	-	-	-
INRA0045036	14:76839052-76839052	G	intron_variant	MODIFIER	ADK	ENSSSCG00000010315	Transcript	ENSSSCT00000075864.1	protein_coding	-	44207	-	-	-	-	-	-	-	rs327142309	-	1	-	HGNC	HGNC:257	-	-	-	P5	-	-	-	-	-
INRA0045036	14:76839052-76839052	G	intron_variant	MODIFIER	ADK	ENSSSCG00000010315	Transcript	ENSSSCT00000077295.1	protein_coding	-	44206	-	-	-	-	-	-	-	rs327142309	-	1	-	HGNC	HGNC:257	-	-	-	-	-	-	-	-	-
INRA0045036	14:76839052-76839052	G	intron_variant	MODIFIER	ADK	ENSSSCG00000010315	Transcript	ENSSSCT00000079892.1	protein_coding	-	44205	-	-	-	-	-	-	-	rs327142309	-	1	-	HGNC	HGNC:257	-	-	-	-	-	-	-	-	-
INRA0045036	14:76839052-76839052	G	downstream_gene_variant	MODIFIER	VCL	ENSSSCG00000010313	Transcript	ENSSSCT00000085091.1	protein_coding	-	-	-	-	-	-	-	-	-	rs327142309	27180	1	-	HGNC	HGNC:12665	-	-	-	-	-	-	-	-	-
INRA0045036	14:76839052-76839052	G	downstream_gene_variant	MODIFIER	VCL	ENSSSCG00000010313	Transcript	ENSSSCT00000087228.1	protein_coding	-	-	-	-	-	-	-	-	-	rs327142309	27194	1	-	HGNC	HGNC:12665	-	-	-	-	-	-	-	-	-
WU_10.2_14_83035247	14:76908602-76908602	T	intron_variant	MODIFIER	ADK	ENSSSCG00000010315	Transcript	ENSSSCT00000011292.4	protein_coding	-	44204	-	-	-	-	-	-	-	rs327752026	-	1	-	HGNC	HGNC:257	-	-	-	-	-	-	-	-	-
WU_10.2_14_83035247	14:76908602-76908602	T	intron_variant	MODIFIER	ADK	ENSSSCG00000010315	Transcript	ENSSSCT00000047518.2	protein_coding	-	44265	-	-	-	-	-	-	-	rs327752026	-	1	-	HGNC	HGNC:257	-	-	-	-	-	-	-	-	-
WU_10.2_14_83035247	14:76908602-76908602	T	intron_variant	MODIFIER	ADK	ENSSSCG00000010315	Transcript	ENSSSCT00000047969.2	protein_coding	-	44264	-	-	-	-	-	-	-	rs327752026	-	1	-	HGNC	HGNC:257	-	-	-	-	-	-	-	-	-
WU_10.2_14_83035247	14:76908602-76908602	T	intron_variant	MODIFIER	ADK	ENSSSCG00000010315	Transcript	ENSSSCT00000064781.2	protein_coding	-	44236	-	-	-	-	-	-	-	rs327752026	-	1	-	HGNC	HGNC:257	-	-	-	-	-	-	-	-	-
WU_10.2_14_83035247	14:76908602-76908602	T	intron_variant	MODIFIER	ADK	ENSSSCG00000010315	Transcript	ENSSSCT00000065961.2	protein_coding	-	44265	-	-	-	-	-	-	-	rs327752026	-	1	-	HGNC	HGNC:257	-	-	-	A1	-	-	-	-	-
WU_10.2_14_83035247	14:76908602-76908602	T	intron_variant	MODIFIER	ADK	ENSSSCG00000010315	Transcript	ENSSSCT00000073177.1	protein_coding	-	44266	-	-	-	-	-	-	-	rs327752026	-	1	-	HGNC	HGNC:257	-	-	-	-	-	-	-	-	-
WU_10.2_14_83035247	14:76908602-76908602	T	intron_variant	MODIFIER	ADK	ENSSSCG00000010315	Transcript	ENSSSCT00000075864.1	protein_coding	-	44266	-	-	-	-	-	-	-	rs327752026	-	1	-	HGNC	HGNC:257	-	-	-	P5	-	-	-	-	-
WU_10.2_14_83035247	14:76908602-76908602	T	intron_variant	MODIFIER	ADK	ENSSSCG00000010315	Transcript	ENSSSCT00000077295.1	protein_coding	-	44265	-	-	-	-	-	-	-	rs327752026	-	1	-	HGNC	HGNC:257	-	-	-	-	-	-	-	-	-
WU_10.2_14_83035247	14:76908602-76908602	T	intron_variant	MODIFIER	ADK	ENSSSCG00000010315	Transcript	ENSSSCT00000079892.1	protein_coding	-	44236	-	-	-	-	-	-	-	rs327752026	-	1	-	HGNC	HGNC:257	-	-	-	-	-	-	-	-	-
INRA0045038	14:77001837-77001837	G	intron_variant	MODIFIER	ADK	ENSSSCG00000010315	Transcript	ENSSSCT00000011292.4	protein_coding	-	44235	-	-	-	-	-	-	-	rs345309524	-	1	-	HGNC	HGNC:257	-	-	-	-	-	-	-	-	-
INRA0045038	14:77001837-77001837	G	intron_variant	MODIFIER	ADK	ENSSSCG00000010315	Transcript	ENSSSCT00000047518.2	protein_coding	-	44296	-	-	-	-	-	-	-	rs345309524	-	1	-	HGNC	HGNC:257	-	-	-	-	-	-	-	-	-
INRA0045038	14:77001837-77001837	G	intron_variant	MODIFIER	ADK	ENSSSCG00000010315	Transcript	ENSSSCT00000047969.2	protein_coding	-	44295	-	-	-	-	-	-	-	rs345309524	-	1	-	HGNC	HGNC:257	-	-	-	-	-	-	-	-	-
INRA0045038	14:77001837-77001837	G	intron_variant	MODIFIER	ADK	ENSSSCG00000010315	Transcript	ENSSSCT00000064781.2	protein_coding	-	44264	-	-	-	-	-	-	-	rs345309524	-	1	-	HGNC	HGNC:257	-	-	-	-	-	-	-	-	-
INRA0045038	14:77001837-77001837	G	intron_variant	MODIFIER	ADK	ENSSSCG00000010315	Transcript	ENSSSCT00000065961.2	protein_coding	-	44296	-	-	-	-	-	-	-	rs345309524	-	1	-	HGNC	HGNC:257	-	-	-	A1	-	-	-	-	-
INRA0045038	14:77001837-77001837	G	intron_variant	MODIFIER	ADK	ENSSSCG00000010315	Transcript	ENSSSCT00000073177.1	protein_coding	-	44297	-	-	-	-	-	-	-	rs345309524	-	1	-	HGNC	HGNC:257	-	-	-	-	-	-	-	-	-
INRA0045038	14:77001837-77001837	G	intron_variant	MODIFIER	ADK	ENSSSCG00000010315	Transcript	ENSSSCT00000075864.1	protein_coding	-	44297	-	-	-	-	-	-	-	rs345309524	-	1	-	HGNC	HGNC:257	-	-	-	P5	-	-	-	-	-
INRA0045038	14:77001837-77001837	G	intron_variant	MODIFIER	ADK	ENSSSCG00000010315	Transcript	ENSSSCT00000077295.1	protein_coding	-	44296	-	-	-	-	-	-	-	rs345309524	-	1	-	HGNC	HGNC:257	-	-	-	-	-	-	-	-	-
INRA0045038	14:77001837-77001837	G	intron_variant	MODIFIER	ADK	ENSSSCG00000010315	Transcript	ENSSSCT00000079892.1	protein_coding	-	44264	-	-	-	-	-	-	-	rs345309524	-	1	-	HGNC	HGNC:257	-	-	-	-	-	-	-	-	-
INRA0045038	14:77001837-77001837	G	non_coding_transcript_exon_variant	MODIFIER	-	ENSSSCG00000047680	Transcript	ENSSSCT00000084975.1	pseudogene	44198	-	-	-	1838	-	-	-	-	rs345309524	-	1	-	-	-	-	-	-	-	-	-	-	-	-
INRA0045039	14:77161447-77161447	T	intron_variant	MODIFIER	ADK	ENSSSCG00000010315	Transcript	ENSSSCT00000011292.4	protein_coding	-	44294	-	-	-	-	-	-	-	rs340465073	-	1	-	HGNC	HGNC:257	-	-	-	-	-	-	-	-	-
INRA0045039	14:77161447-77161447	T	intron_variant	MODIFIER	ADK	ENSSSCG00000010315	Transcript	ENSSSCT00000047518.2	protein_coding	-	44357	-	-	-	-	-	-	-	rs340465073	-	1	-	HGNC	HGNC:257	-	-	-	-	-	-	-	-	-
INRA0045039	14:77161447-77161447	T	intron_variant	MODIFIER	ADK	ENSSSCG00000010315	Transcript	ENSSSCT00000047969.2	protein_coding	-	44356	-	-	-	-	-	-	-	rs340465073	-	1	-	HGNC	HGNC:257	-	-	-	-	-	-	-	-	-
INRA0045039	14:77161447-77161447	T	intron_variant	MODIFIER	ADK	ENSSSCG00000010315	Transcript	ENSSSCT00000064781.2	protein_coding	-	44325	-	-	-	-	-	-	-	rs340465073	-	1	-	HGNC	HGNC:257	-	-	-	-	-	-	-	-	-
INRA0045039	14:77161447-77161447	T	intron_variant	MODIFIER	ADK	ENSSSCG00000010315	Transcript	ENSSSCT00000065961.2	protein_coding	-	44357	-	-	-	-	-	-	-	rs340465073	-	1	-	HGNC	HGNC:257	-	-	-	A1	-	-	-	-	-
INRA0045039	14:77161447-77161447	T	intron_variant	MODIFIER	ADK	ENSSSCG00000010315	Transcript	ENSSSCT00000073177.1	protein_coding	-	44358	-	-	-	-	-	-	-	rs340465073	-	1	-	HGNC	HGNC:257	-	-	-	-	-	-	-	-	-
INRA0045039	14:77161447-77161447	T	intron_variant	MODIFIER	ADK	ENSSSCG00000010315	Transcript	ENSSSCT00000075864.1	protein_coding	-	44358	-	-	-	-	-	-	-	rs340465073	-	1	-	HGNC	HGNC:257	-	-	-	P5	-	-	-	-	-
INRA0045039	14:77161447-77161447	T	intron_variant	MODIFIER	ADK	ENSSSCG00000010315	Transcript	ENSSSCT00000077295.1	protein_coding	-	44357	-	-	-	-	-	-	-	rs340465073	-	1	-	HGNC	HGNC:257	-	-	-	-	-	-	-	-	-
INRA0045039	14:77161447-77161447	T	intron_variant	MODIFIER	ADK	ENSSSCG00000010315	Transcript	ENSSSCT00000079892.1	protein_coding	-	44325	-	-	-	-	-	-	-	rs340465073	-	1	-	HGNC	HGNC:257	-	-	-	-	-	-	-	-	-
ALGA0079049	14:77253813-77253813	G	intron_variant	MODIFIER	ADK	ENSSSCG00000010315	Transcript	ENSSSCT00000011292.4	protein_coding	-	44385	-	-	-	-	-	-	-	rs80889570	-	1	-	HGNC	HGNC:257	-	-	-	-	-	-	-	-	-
ALGA0079049	14:77253813-77253813	G	intron_variant	MODIFIER	ADK	ENSSSCG00000010315	Transcript	ENSSSCT00000047518.2	protein_coding	-	44418	-	-	-	-	-	-	-	rs80889570	-	1	-	HGNC	HGNC:257	-	-	-	-	-	-	-	-	-
ALGA0079049	14:77253813-77253813	G	intron_variant	MODIFIER	ADK	ENSSSCG00000010315	Transcript	ENSSSCT00000047969.2	protein_coding	-	44448	-	-	-	-	-	-	-	rs80889570	-	1	-	HGNC	HGNC:257	-	-	-	-	-	-	-	-	-
ALGA0079049	14:77253813-77253813	G	intron_variant	MODIFIER	ADK	ENSSSCG00000010315	Transcript	ENSSSCT00000064781.2	protein_coding	-	44417	-	-	-	-	-	-	-	rs80889570	-	1	-	HGNC	HGNC:257	-	-	-	-	-	-	-	-	-
ALGA0079049	14:77253813-77253813	G	intron_variant	MODIFIER	ADK	ENSSSCG00000010315	Transcript	ENSSSCT00000065961.2	protein_coding	-	44449	-	-	-	-	-	-	-	rs80889570	-	1	-	HGNC	HGNC:257	-	-	-	A1	-	-	-	-	-
ALGA0079049	14:77253813-77253813	G	intron_variant	MODIFIER	ADK	ENSSSCG00000010315	Transcript	ENSSSCT00000073177.1	protein_coding	-	44450	-	-	-	-	-	-	-	rs80889570	-	1	-	HGNC	HGNC:257	-	-	-	-	-	-	-	-	-
ALGA0079049	14:77253813-77253813	G	intron_variant	MODIFIER	ADK	ENSSSCG00000010315	Transcript	ENSSSCT00000075864.1	protein_coding	-	44450	-	-	-	-	-	-	-	rs80889570	-	1	-	HGNC	HGNC:257	-	-	-	P5	-	-	-	-	-
ALGA0079049	14:77253813-77253813	G	intron_variant	MODIFIER	ADK	ENSSSCG00000010315	Transcript	ENSSSCT00000077295.1	protein_coding	-	44449	-	-	-	-	-	-	-	rs80889570	-	1	-	HGNC	HGNC:257	-	-	-	-	-	-	-	-	-
ALGA0079049	14:77253813-77253813	G	intron_variant	MODIFIER	ADK	ENSSSCG00000010315	Transcript	ENSSSCT00000079892.1	protein_coding	-	44417	-	-	-	-	-	-	-	rs80889570	-	1	-	HGNC	HGNC:257	-	-	-	-	-	-	-	-	-
H3GA0041058	14:77301532-77301532	G	intron_variant	MODIFIER	ADK	ENSSSCG00000010315	Transcript	ENSSSCT00000011292.4	protein_coding	-	44416	-	-	-	-	-	-	-	rs80895748	-	1	-	HGNC	HGNC:257	-	-	-	-	-	-	-	-	-
H3GA0041058	14:77301532-77301532	G	intron_variant	MODIFIER	ADK	ENSSSCG00000010315	Transcript	ENSSSCT00000047518.2	protein_coding	-	44449	-	-	-	-	-	-	-	rs80895748	-	1	-	HGNC	HGNC:257	-	-	-	-	-	-	-	-	-
H3GA0041058	14:77301532-77301532	G	intron_variant	MODIFIER	ADK	ENSSSCG00000010315	Transcript	ENSSSCT00000047969.2	protein_coding	-	44448	-	-	-	-	-	-	-	rs80895748	-	1	-	HGNC	HGNC:257	-	-	-	-	-	-	-	-	-
H3GA0041058	14:77301532-77301532	G	intron_variant	MODIFIER	ADK	ENSSSCG00000010315	Transcript	ENSSSCT00000064781.2	protein_coding	-	44448	-	-	-	-	-	-	-	rs80895748	-	1	-	HGNC	HGNC:257	-	-	-	-	-	-	-	-	-
H3GA0041058	14:77301532-77301532	G	intron_variant	MODIFIER	ADK	ENSSSCG00000010315	Transcript	ENSSSCT00000065961.2	protein_coding	-	44479	-	-	-	-	-	-	-	rs80895748	-	1	-	HGNC	HGNC:257	-	-	-	A1	-	-	-	-	-
H3GA0041058	14:77301532-77301532	G	intron_variant	MODIFIER	ADK	ENSSSCG00000010315	Transcript	ENSSSCT00000073177.1	protein_coding	-	44480	-	-	-	-	-	-	-	rs80895748	-	1	-	HGNC	HGNC:257	-	-	-	-	-	-	-	-	-
H3GA0041058	14:77301532-77301532	G	intron_variant	MODIFIER	ADK	ENSSSCG00000010315	Transcript	ENSSSCT00000075864.1	protein_coding	-	44480	-	-	-	-	-	-	-	rs80895748	-	1	-	HGNC	HGNC:257	-	-	-	P5	-	-	-	-	-
H3GA0041058	14:77301532-77301532	G	downstream_gene_variant	MODIFIER	ADK	ENSSSCG00000010315	Transcript	ENSSSCT00000077295.1	protein_coding	-	-	-	-	-	-	-	-	-	rs80895748	10156	1	-	HGNC	HGNC:257	-	-	-	-	-	-	-	-	-
H3GA0041058	14:77301532-77301532	G	intron_variant	MODIFIER	ADK	ENSSSCG00000010315	Transcript	ENSSSCT00000079892.1	protein_coding	-	44448	-	-	-	-	-	-	-	rs80895748	-	1	-	HGNC	HGNC:257	-	-	-	-	-	-	-	-	-
INRA0045045	14:77389975-77389975	A	upstream_gene_variant	MODIFIER	KAT6B	ENSSSCG00000010316	Transcript	ENSSSCT00000011293.4	protein_coding	-	-	-	-	-	-	-	-	-	rs329072581	15283	1	-	HGNC	HGNC:17582	-	-	-	P5	-	-	-	-	-
INRA0045045	14:77389975-77389975	A	upstream_gene_variant	MODIFIER	KAT6B	ENSSSCG00000010316	Transcript	ENSSSCT00000040190.2	protein_coding	-	-	-	-	-	-	-	-	-	rs329072581	14161	1	-	HGNC	HGNC:17582	-	-	-	A2	-	-	-	-	-
INRA0045045	14:77389975-77389975	A	upstream_gene_variant	MODIFIER	KAT6B	ENSSSCG00000010316	Transcript	ENSSSCT00000043884.2	protein_coding	-	-	-	-	-	-	-	-	-	rs329072581	15509	1	-	HGNC	HGNC:17582	-	-	-	-	-	-	-	-	-
INRA0045045	14:77389975-77389975	A	upstream_gene_variant	MODIFIER	KAT6B	ENSSSCG00000010316	Transcript	ENSSSCT00000056205.2	protein_coding	-	-	-	-	-	-	-	-	-	rs329072581	15283	1	-	HGNC	HGNC:17582	-	-	-	-	-	-	-	-	-
INRA0045045	14:77389975-77389975	A	upstream_gene_variant	MODIFIER	KAT6B	ENSSSCG00000010316	Transcript	ENSSSCT00000063691.2	protein_coding	-	-	-	-	-	-	-	-	-	rs329072581	15475	1	-	HGNC	HGNC:17582	-	-	-	A2	-	-	-	-	-
INRA0045045	14:77389975-77389975	A	intron_variant	MODIFIER	KAT6B	ENSSSCG00000010316	Transcript	ENSSSCT00000085096.1	protein_coding	-	44234	-	-	-	-	-	-	-	rs329072581	-	1	-	HGNC	HGNC:17582	-	-	-	-	-	-	-	-	-
INRA0045050	14:77399991-77399991	G	upstream_gene_variant	MODIFIER	KAT6B	ENSSSCG00000010316	Transcript	ENSSSCT00000011293.4	protein_coding	-	-	-	-	-	-	-	-	-	rs339839456	5267	1	-	HGNC	HGNC:17582	-	-	-	P5	-	-	-	-	-
INRA0045050	14:77399991-77399991	G	upstream_gene_variant	MODIFIER	KAT6B	ENSSSCG00000010316	Transcript	ENSSSCT00000040190.2	protein_coding	-	-	-	-	-	-	-	-	-	rs339839456	4145	1	-	HGNC	HGNC:17582	-	-	-	A2	-	-	-	-	-
INRA0045050	14:77399991-77399991	G	upstream_gene_variant	MODIFIER	KAT6B	ENSSSCG00000010316	Transcript	ENSSSCT00000043884.2	protein_coding	-	-	-	-	-	-	-	-	-	rs339839456	5493	1	-	HGNC	HGNC:17582	-	-	-	-	-	-	-	-	-
INRA0045050	14:77399991-77399991	G	upstream_gene_variant	MODIFIER	KAT6B	ENSSSCG00000010316	Transcript	ENSSSCT00000056205.2	protein_coding	-	-	-	-	-	-	-	-	-	rs339839456	5267	1	-	HGNC	HGNC:17582	-	-	-	-	-	-	-	-	-
INRA0045050	14:77399991-77399991	G	upstream_gene_variant	MODIFIER	KAT6B	ENSSSCG00000010316	Transcript	ENSSSCT00000063691.2	protein_coding	-	-	-	-	-	-	-	-	-	rs339839456	5459	1	-	HGNC	HGNC:17582	-	-	-	A2	-	-	-	-	-
INRA0045050	14:77399991-77399991	G	intron_variant	MODIFIER	KAT6B	ENSSSCG00000010316	Transcript	ENSSSCT00000085096.1	protein_coding	-	44262	-	-	-	-	-	-	-	rs339839456	-	1	-	HGNC	HGNC:17582	-	-	-	-	-	-	-	-	-
INRA0045049	14:77465693-77465693	A	intron_variant	MODIFIER	KAT6B	ENSSSCG00000010316	Transcript	ENSSSCT00000011293.4	protein_coding	-	44272	-	-	-	-	-	-	-	rs320521788	-	1	-	HGNC	HGNC:17582	-	-	-	P5	-	-	-	-	-
INRA0045049	14:77465693-77465693	A	intron_variant	MODIFIER	KAT6B	ENSSSCG00000010316	Transcript	ENSSSCT00000040190.2	protein_coding	-	44272	-	-	-	-	-	-	-	rs320521788	-	1	-	HGNC	HGNC:17582	-	-	-	A2	-	-	-	-	-
INRA0045049	14:77465693-77465693	A	intron_variant	MODIFIER	KAT6B	ENSSSCG00000010316	Transcript	ENSSSCT00000043884.2	protein_coding	-	44259	-	-	-	-	-	-	-	rs320521788	-	1	-	HGNC	HGNC:17582	-	-	-	-	-	-	-	-	-
INRA0045049	14:77465693-77465693	A	intron_variant	MODIFIER	KAT6B	ENSSSCG00000010316	Transcript	ENSSSCT00000056205.2	protein_coding	-	44271	-	-	-	-	-	-	-	rs320521788	-	1	-	HGNC	HGNC:17582	-	-	-	-	-	-	-	-	-
INRA0045049	14:77465693-77465693	A	intron_variant	MODIFIER	KAT6B	ENSSSCG00000010316	Transcript	ENSSSCT00000063691.2	protein_coding	-	44270	-	-	-	-	-	-	-	rs320521788	-	1	-	HGNC	HGNC:17582	-	-	-	A2	-	-	-	-	-
INRA0045049	14:77465693-77465693	A	downstream_gene_variant	MODIFIER	-	ENSSSCG00000042477	Transcript	ENSSSCT00000071879.1	pseudogene	-	-	-	-	-	-	-	-	-	rs320521788	30582	-1	-	-	-	-	-	-	-	-	-	-	-	-
INRA0045049	14:77465693-77465693	A	intron_variant	MODIFIER	KAT6B	ENSSSCG00000010316	Transcript	ENSSSCT00000085096.1	protein_coding	-	44323	-	-	-	-	-	-	-	rs320521788	-	1	-	HGNC	HGNC:17582	-	-	-	-	-	-	-	-	-
ASGA0064602	14:77567454-77567454	G	intron_variant	MODIFIER	KAT6B	ENSSSCG00000010316	Transcript	ENSSSCT00000011293.4	protein_coding	-	13/17	-	-	-	-	-	-	-	rs80890883	-	1	-	HGNC	HGNC:17582	-	-	-	P5	-	-	-	-	-
ASGA0064602	14:77567454-77567454	G	downstream_gene_variant	MODIFIER	DUSP29	ENSSSCG00000010317	Transcript	ENSSSCT00000011294.3	protein_coding	-	-	-	-	-	-	-	-	-	rs80890883	35416	-1	-	HGNC	HGNC:23481	-	-	-	A2	-	-	-	-	-
ASGA0064602	14:77567454-77567454	G	intron_variant	MODIFIER	KAT6B	ENSSSCG00000010316	Transcript	ENSSSCT00000040190.2	protein_coding	-	13/17	-	-	-	-	-	-	-	rs80890883	-	1	-	HGNC	HGNC:17582	-	-	-	A2	-	-	-	-	-
ASGA0064602	14:77567454-77567454	G	downstream_gene_variant	MODIFIER	KAT6B	ENSSSCG00000010316	Transcript	ENSSSCT00000043884.2	protein_coding	-	-	-	-	-	-	-	-	-	rs80890883	36203	1	-	HGNC	HGNC:17582	-	-	-	-	-	-	-	-	-
ASGA0064602	14:77567454-77567454	G	intron_variant	MODIFIER	KAT6B	ENSSSCG00000010316	Transcript	ENSSSCT00000056205.2	protein_coding	-	44546	-	-	-	-	-	-	-	rs80890883	-	1	-	HGNC	HGNC:17582	-	-	-	-	-	-	-	-	-
ASGA0064602	14:77567454-77567454	G	downstream_gene_variant	MODIFIER	DUSP29	ENSSSCG00000010317	Transcript	ENSSSCT00000061263.2	protein_coding	-	-	-	-	-	-	-	-	-	rs80890883	35416	-1	-	HGNC	HGNC:23481	-	-	-	P5	-	-	-	-	-
ASGA0064602	14:77567454-77567454	G	intron_variant	MODIFIER	KAT6B	ENSSSCG00000010316	Transcript	ENSSSCT00000063691.2	protein_coding	-	44515	-	-	-	-	-	-	-	rs80890883	-	1	-	HGNC	HGNC:17582	-	-	-	A2	-	-	-	-	-
ASGA0064602	14:77567454-77567454	G	downstream_gene_variant	MODIFIER	KAT6B	ENSSSCG00000010316	Transcript	ENSSSCT00000085096.1	protein_coding	-	-	-	-	-	-	-	-	-	rs80890883	36557	1	-	HGNC	HGNC:17582	-	-	-	-	-	-	-	-	-
ASGA0064607	14:77620579-77620579	A	downstream_gene_variant	MODIFIER	KAT6B	ENSSSCG00000010316	Transcript	ENSSSCT00000011293.4	protein_coding	-	-	-	-	-	-	-	-	-	rs80849115	22905	1	-	HGNC	HGNC:17582	-	-	-	P5	-	-	-	-	-
ASGA0064607	14:77620579-77620579	A	intron_variant	MODIFIER	DUSP29	ENSSSCG00000010317	Transcript	ENSSSCT00000011294.3	protein_coding	-	44230	-	-	-	-	-	-	-	rs80849115	-	-1	-	HGNC	HGNC:23481	-	-	-	A2	-	-	-	-	-
ASGA0064607	14:77620579-77620579	A	upstream_gene_variant	MODIFIER	SAMD8	ENSSSCG00000010319	Transcript	ENSSSCT00000037641.2	protein_coding	-	-	-	-	-	-	-	-	-	rs80849115	6111	1	-	HGNC	HGNC:26320	-	-	-	-	-	-	-	-	-
ASGA0064607	14:77620579-77620579	A	downstream_gene_variant	MODIFIER	KAT6B	ENSSSCG00000010316	Transcript	ENSSSCT00000040190.2	protein_coding	-	-	-	-	-	-	-	-	-	rs80849115	23306	1	-	HGNC	HGNC:17582	-	-	-	A2	-	-	-	-	-
ASGA0064607	14:77620579-77620579	A	downstream_gene_variant	MODIFIER	-	ENSSSCG00000035105	Transcript	ENSSSCT00000053525.2	protein_coding	-	-	-	-	-	-	-	-	-	rs80849115	39550	-1	-	-	-	-	-	-	-	-	-	-	-	-
ASGA0064607	14:77620579-77620579	A	downstream_gene_variant	MODIFIER	KAT6B	ENSSSCG00000010316	Transcript	ENSSSCT00000056205.2	protein_coding	-	-	-	-	-	-	-	-	-	rs80849115	22905	1	-	HGNC	HGNC:17582	-	-	-	-	-	-	-	-	-
ASGA0064607	14:77620579-77620579	A	intron_variant	MODIFIER	DUSP29	ENSSSCG00000010317	Transcript	ENSSSCT00000061263.2	protein_coding	-	44230	-	-	-	-	-	-	-	rs80849115	-	-1	-	HGNC	HGNC:23481	-	-	-	P5	-	-	-	-	-
ASGA0064607	14:77620579-77620579	A	downstream_gene_variant	MODIFIER	KAT6B	ENSSSCG00000010316	Transcript	ENSSSCT00000063691.2	protein_coding	-	-	-	-	-	-	-	-	-	rs80849115	23293	1	-	HGNC	HGNC:17582	-	-	-	A2	-	-	-	-	-
ASGA0064607	14:77620579-77620579	A	downstream_gene_variant	MODIFIER	-	ENSSSCG00000035105	Transcript	ENSSSCT00000065252.2	protein_coding	-	-	-	-	-	-	-	-	-	rs80849115	39545	-1	-	-	-	-	-	-	P5	-	-	-	-	-
ASGA0064607	14:77620579-77620579	A	downstream_gene_variant	MODIFIER	-	ENSSSCG00000035105	Transcript	ENSSSCT00000077723.1	protein_coding	-	-	-	-	-	-	-	-	-	rs80849115	31388	-1	-	-	-	-	-	-	A2	-	-	-	-	-
ASGA0064607	14:77620579-77620579	A	downstream_gene_variant	MODIFIER	-	ENSSSCG00000035105	Transcript	ENSSSCT00000089102.1	protein_coding	-	-	-	-	-	-	-	-	-	rs80849115	39550	-1	-	-	-	-	-	-	-	-	-	-	-	-
ASGA0064607	14:77620579-77620579	A	downstream_gene_variant	MODIFIER	-	ENSSSCG00000035105	Transcript	ENSSSCT00000091267.1	protein_coding	-	-	-	-	-	-	-	-	-	rs80849115	43554	-1	-	-	-	-	-	-	-	-	-	-	-	-
ALGA0079061	14:77647372-77647372	G	downstream_gene_variant	MODIFIER	KAT6B	ENSSSCG00000010316	Transcript	ENSSSCT00000011293.4	protein_coding	-	-	-	-	-	-	-	-	-	rs80872717	49698	1	-	HGNC	HGNC:17582	-	-	-	P5	-	-	-	-	-
ALGA0079061	14:77647372-77647372	G	upstream_gene_variant	MODIFIER	DUSP29	ENSSSCG00000010317	Transcript	ENSSSCT00000011294.3	protein_coding	-	-	-	-	-	-	-	-	-	rs80872717	16478	-1	-	HGNC	HGNC:23481	-	-	-	A2	-	-	-	-	-
ALGA0079061	14:77647372-77647372	G	upstream_gene_variant	MODIFIER	SAMD8	ENSSSCG00000010319	Transcript	ENSSSCT00000011296.4	protein_coding	-	-	-	-	-	-	-	-	-	rs80872717	31909	1	-	HGNC	HGNC:26320	-	-	-	P1	-	-	-	-	-
ALGA0079061	14:77647372-77647372	G	intron_variant	MODIFIER	SAMD8	ENSSSCG00000010319	Transcript	ENSSSCT00000037641.2	protein_coding	-	44326	-	-	-	-	-	-	-	rs80872717	-	1	-	HGNC	HGNC:26320	-	-	-	-	-	-	-	-	-
ALGA0079061	14:77647372-77647372	G	downstream_gene_variant	MODIFIER	-	ENSSSCG00000035105	Transcript	ENSSSCT00000053525.2	protein_coding	-	-	-	-	-	-	-	-	-	rs80872717	12757	-1	-	-	-	-	-	-	-	-	-	-	-	-
ALGA0079061	14:77647372-77647372	G	downstream_gene_variant	MODIFIER	KAT6B	ENSSSCG00000010316	Transcript	ENSSSCT00000056205.2	protein_coding	-	-	-	-	-	-	-	-	-	rs80872717	49698	1	-	HGNC	HGNC:17582	-	-	-	-	-	-	-	-	-
ALGA0079061	14:77647372-77647372	G	upstream_gene_variant	MODIFIER	DUSP29	ENSSSCG00000010317	Transcript	ENSSSCT00000061263.2	protein_coding	-	-	-	-	-	-	-	-	-	rs80872717	4258	-1	-	HGNC	HGNC:23481	-	-	-	P5	-	-	-	-	-
ALGA0079061	14:77647372-77647372	G	downstream_gene_variant	MODIFIER	-	ENSSSCG00000035105	Transcript	ENSSSCT00000065252.2	protein_coding	-	-	-	-	-	-	-	-	-	rs80872717	12752	-1	-	-	-	-	-	-	P5	-	-	-	-	-
ALGA0079061	14:77647372-77647372	G	downstream_gene_variant	MODIFIER	-	ENSSSCG00000035105	Transcript	ENSSSCT00000077723.1	protein_coding	-	-	-	-	-	-	-	-	-	rs80872717	4595	-1	-	-	-	-	-	-	A2	-	-	-	-	-
ALGA0079061	14:77647372-77647372	G	downstream_gene_variant	MODIFIER	-	ENSSSCG00000035105	Transcript	ENSSSCT00000089102.1	protein_coding	-	-	-	-	-	-	-	-	-	rs80872717	12757	-1	-	-	-	-	-	-	-	-	-	-	-	-
ALGA0079061	14:77647372-77647372	G	downstream_gene_variant	MODIFIER	-	ENSSSCG00000035105	Transcript	ENSSSCT00000091267.1	protein_coding	-	-	-	-	-	-	-	-	-	rs80872717	16761	-1	-	-	-	-	-	-	-	-	-	-	-	-
ASGA0064611	14:77672915-77672915	C	upstream_gene_variant	MODIFIER	DUSP29	ENSSSCG00000010317	Transcript	ENSSSCT00000011294.3	protein_coding	-	-	-	-	-	-	-	-	-	rs80897302	42021	-1	-	HGNC	HGNC:23481	-	-	-	A2	-	-	-	-	-
ASGA0064611	14:77672915-77672915	C	upstream_gene_variant	MODIFIER	SAMD8	ENSSSCG00000010319	Transcript	ENSSSCT00000011296.4	protein_coding	-	-	-	-	-	-	-	-	-	rs80897302	6366	1	-	HGNC	HGNC:26320	-	-	-	P1	-	-	-	-	-
ASGA0064611	14:77672915-77672915	C	intron_variant	MODIFIER	SAMD8	ENSSSCG00000010319	Transcript	ENSSSCT00000037641.2	protein_coding	-	44326	-	-	-	-	-	-	-	rs80897302	-	1	-	HGNC	HGNC:26320	-	-	-	-	-	-	-	-	-
ASGA0064611	14:77672915-77672915	C	upstream_gene_variant	MODIFIER	-	ENSSSCG00000035105	Transcript	ENSSSCT00000053525.2	protein_coding	-	-	-	-	-	-	-	-	-	rs80897302	3684	-1	-	-	-	-	-	-	-	-	-	-	-	-
ASGA0064611	14:77672915-77672915	C	upstream_gene_variant	MODIFIER	DUSP29	ENSSSCG00000010317	Transcript	ENSSSCT00000061263.2	protein_coding	-	-	-	-	-	-	-	-	-	rs80897302	29801	-1	-	HGNC	HGNC:23481	-	-	-	P5	-	-	-	-	-
ASGA0064611	14:77672915-77672915	C	intron_variant	MODIFIER	-	ENSSSCG00000035105	Transcript	ENSSSCT00000065252.2	protein_coding	-	44233	-	-	-	-	-	-	-	rs80897302	-	-1	-	-	-	-	-	-	P5	-	-	-	-	-
ASGA0064611	14:77672915-77672915	C	intron_variant	MODIFIER	-	ENSSSCG00000035105	Transcript	ENSSSCT00000077723.1	protein_coding	-	44295	-	-	-	-	-	-	-	rs80897302	-	-1	-	-	-	-	-	-	A2	-	-	-	-	-
ASGA0064611	14:77672915-77672915	C	intron_variant	MODIFIER	-	ENSSSCG00000035105	Transcript	ENSSSCT00000089102.1	protein_coding	-	44295	-	-	-	-	-	-	-	rs80897302	-	-1	-	-	-	-	-	-	-	-	-	-	-	-
ASGA0064611	14:77672915-77672915	C	intron_variant	MODIFIER	-	ENSSSCG00000035105	Transcript	ENSSSCT00000091267.1	protein_coding	-	44295	-	-	-	-	-	-	-	rs80897302	-	-1	-	-	-	-	-	-	-	-	-	-	-	-
ALGA0079070	14:77702311-77702311	A	intron_variant	MODIFIER	SAMD8	ENSSSCG00000010319	Transcript	ENSSSCT00000011296.4	protein_coding	-	44201	-	-	-	-	-	-	-	rs80882918	-	1	-	HGNC	HGNC:26320	-	-	-	P1	-	-	-	-	-
ALGA0079070	14:77702311-77702311	A	intron_variant	MODIFIER	SAMD8	ENSSSCG00000010319	Transcript	ENSSSCT00000037641.2	protein_coding	-	44357	-	-	-	-	-	-	-	rs80882918	-	1	-	HGNC	HGNC:26320	-	-	-	-	-	-	-	-	-
ALGA0079070	14:77702311-77702311	A	upstream_gene_variant	MODIFIER	-	ENSSSCG00000035105	Transcript	ENSSSCT00000053525.2	protein_coding	-	-	-	-	-	-	-	-	-	rs80882918	33080	-1	-	-	-	-	-	-	-	-	-	-	-	-
ALGA0079070	14:77702311-77702311	A	upstream_gene_variant	MODIFIER	-	ENSSSCG00000035105	Transcript	ENSSSCT00000065252.2	protein_coding	-	-	-	-	-	-	-	-	-	rs80882918	24604	-1	-	-	-	-	-	-	P5	-	-	-	-	-
ALGA0079070	14:77702311-77702311	A	upstream_gene_variant	MODIFIER	-	ENSSSCG00000035105	Transcript	ENSSSCT00000077723.1	protein_coding	-	-	-	-	-	-	-	-	-	rs80882918	24645	-1	-	-	-	-	-	-	A2	-	-	-	-	-
ALGA0079070	14:77702311-77702311	A	upstream_gene_variant	MODIFIER	-	ENSSSCG00000035105	Transcript	ENSSSCT00000089102.1	protein_coding	-	-	-	-	-	-	-	-	-	rs80882918	24645	-1	-	-	-	-	-	-	-	-	-	-	-	-
ALGA0079070	14:77702311-77702311	A	upstream_gene_variant	MODIFIER	-	ENSSSCG00000035105	Transcript	ENSSSCT00000091267.1	protein_coding	-	-	-	-	-	-	-	-	-	rs80882918	24645	-1	-	-	-	-	-	-	-	-	-	-	-	-
WU_10.2_14_83882339	14:77755845-77755845	T	downstream_gene_variant	MODIFIER	SAMD8	ENSSSCG00000010319	Transcript	ENSSSCT00000011296.4	protein_coding	-	-	-	-	-	-	-	-	-	rs318451602	18191	1	-	HGNC	HGNC:26320	-	-	-	P1	-	-	-	-	-
WU_10.2_14_83882339	14:77755845-77755845	T	upstream_gene_variant	MODIFIER	VDAC2	ENSSSCG00000010320	Transcript	ENSSSCT00000011297.4	protein_coding	-	-	-	-	-	-	-	-	-	rs318451602	10841	1	-	HGNC	HGNC:12672	-	-	-	P1	-	-	-	-	-
WU_10.2_14_83882339	14:77755845-77755845	T	downstream_gene_variant	MODIFIER	SAMD8	ENSSSCG00000010319	Transcript	ENSSSCT00000037641.2	protein_coding	-	-	-	-	-	-	-	-	-	rs318451602	20854	1	-	HGNC	HGNC:26320	-	-	-	-	-	-	-	-	-
WU_10.2_14_83882339	14:77755845-77755845	T	upstream_gene_variant	MODIFIER	VDAC2	ENSSSCG00000010320	Transcript	ENSSSCT00000048217.2	protein_coding	-	-	-	-	-	-	-	-	-	rs318451602	11512	1	-	HGNC	HGNC:12672	-	-	-	-	-	-	-	-	-
WU_10.2_14_83882339	14:77755845-77755845	T	downstream_gene_variant	MODIFIER	COMTD1	ENSSSCG00000037237	Transcript	ENSSSCT00000064418.2	protein_coding	-	-	-	-	-	-	-	-	-	rs318451602	26827	-1	-	HGNC	HGNC:26309	-	-	-	P1	-	-	-	-	-
WU_10.2_14_83882339	14:77755845-77755845	T	upstream_gene_variant	MODIFIER	-	ENSSSCG00000047719	Transcript	ENSSSCT00000084970.1	lncRNA	-	-	-	-	-	-	-	-	-	rs318451602	31143	1	-	-	-	-	-	-	-	-	-	-	-	-
MARC0075372	14:77888646-77888646	G	downstream_gene_variant	MODIFIER	ZNF503	ENSSSCG00000010322	Transcript	ENSSSCT00000011299.4	protein_coding	-	-	-	-	-	-	-	-	-	rs80864815	36174	-1	-	HGNC	HGNC:23589	-	-	-	P1	-	-	-	-	-
MARC0075372	14:77888646-77888646	G	downstream_gene_variant	MODIFIER	-	ENSSSCG00000048101	Transcript	ENSSSCT00000072596.1	lncRNA	-	-	-	-	-	-	-	-	-	rs80864815	26450	-1	-	-	-	-	-	-	-	-	-	-	-	-
MARC0075372	14:77888646-77888646	G	upstream_gene_variant	MODIFIER	-	ENSSSCG00000049994	Transcript	ENSSSCT00000081588.1	lncRNA	-	-	-	-	-	-	-	-	-	rs80864815	28713	1	-	-	-	-	-	-	-	-	-	-	-	-
MARC0075372	14:77888646-77888646	G	upstream_gene_variant	MODIFIER	-	ENSSSCG00000044237	Transcript	ENSSSCT00000083034.1	lncRNA	-	-	-	-	-	-	-	-	-	rs80864815	41527	1	-	-	-	-	-	-	-	-	-	-	-	-
MARC0075372	14:77888646-77888646	G	upstream_gene_variant	MODIFIER	-	ENSSSCG00000044237	Transcript	ENSSSCT00000083486.1	lncRNA	-	-	-	-	-	-	-	-	-	rs80864815	41857	1	-	-	-	-	-	-	-	-	-	-	-	-
MARC0002411	14:77900743-77900743	T	downstream_gene_variant	MODIFIER	ZNF503	ENSSSCG00000010322	Transcript	ENSSSCT00000011299.4	protein_coding	-	-	-	-	-	-	-	-	-	rs81223780	24077	-1	-	HGNC	HGNC:23589	-	-	-	P1	-	-	-	-	-
MARC0002411	14:77900743-77900743	T	downstream_gene_variant	MODIFIER	-	ENSSSCG00000048101	Transcript	ENSSSCT00000072596.1	lncRNA	-	-	-	-	-	-	-	-	-	rs81223780	14353	-1	-	-	-	-	-	-	-	-	-	-	-	-
MARC0002411	14:77900743-77900743	T	upstream_gene_variant	MODIFIER	-	ENSSSCG00000049994	Transcript	ENSSSCT00000081588.1	lncRNA	-	-	-	-	-	-	-	-	-	rs81223780	16616	1	-	-	-	-	-	-	-	-	-	-	-	-
MARC0002411	14:77900743-77900743	T	upstream_gene_variant	MODIFIER	-	ENSSSCG00000044237	Transcript	ENSSSCT00000083034.1	lncRNA	-	-	-	-	-	-	-	-	-	rs81223780	29430	1	-	-	-	-	-	-	-	-	-	-	-	-
MARC0002411	14:77900743-77900743	T	upstream_gene_variant	MODIFIER	-	ENSSSCG00000044237	Transcript	ENSSSCT00000083486.1	lncRNA	-	-	-	-	-	-	-	-	-	rs81223780	29760	1	-	-	-	-	-	-	-	-	-	-	-	-
MARC0007162	14:77902924-77902924	T	downstream_gene_variant	MODIFIER	ZNF503	ENSSSCG00000010322	Transcript	ENSSSCT00000011299.4	protein_coding	-	-	-	-	-	-	-	-	-	rs81243890	21896	-1	-	HGNC	HGNC:23589	-	-	-	P1	-	-	-	-	-
MARC0007162	14:77902924-77902924	T	downstream_gene_variant	MODIFIER	-	ENSSSCG00000048101	Transcript	ENSSSCT00000072596.1	lncRNA	-	-	-	-	-	-	-	-	-	rs81243890	12172	-1	-	-	-	-	-	-	-	-	-	-	-	-
MARC0007162	14:77902924-77902924	T	upstream_gene_variant	MODIFIER	-	ENSSSCG00000049994	Transcript	ENSSSCT00000081588.1	lncRNA	-	-	-	-	-	-	-	-	-	rs81243890	14435	1	-	-	-	-	-	-	-	-	-	-	-	-
MARC0007162	14:77902924-77902924	T	upstream_gene_variant	MODIFIER	-	ENSSSCG00000044237	Transcript	ENSSSCT00000083034.1	lncRNA	-	-	-	-	-	-	-	-	-	rs81243890	27249	1	-	-	-	-	-	-	-	-	-	-	-	-
MARC0007162	14:77902924-77902924	T	upstream_gene_variant	MODIFIER	-	ENSSSCG00000044237	Transcript	ENSSSCT00000083486.1	lncRNA	-	-	-	-	-	-	-	-	-	rs81243890	27579	1	-	-	-	-	-	-	-	-	-	-	-	-
ALGA0079090	14:77945207-77945207	C	upstream_gene_variant	MODIFIER	ZNF503	ENSSSCG00000010322	Transcript	ENSSSCT00000011299.4	protein_coding	-	-	-	-	-	-	-	-	-	rs81451125	16754	-1	-	HGNC	HGNC:23589	-	-	-	P1	-	-	-	-	-
ALGA0079090	14:77945207-77945207	C	upstream_gene_variant	MODIFIER	-	ENSSSCG00000048101	Transcript	ENSSSCT00000072596.1	lncRNA	-	-	-	-	-	-	-	-	-	rs81451125	21191	-1	-	-	-	-	-	-	-	-	-	-	-	-
ALGA0079090	14:77945207-77945207	C	upstream_gene_variant	MODIFIER	LRMDA	ENSSSCG00000034308	Transcript	ENSSSCT00000078666.1	protein_coding	-	-	-	-	-	-	-	-	-	rs81451125	12644	1	-	HGNC	HGNC:23405	-	-	-	P5	-	-	-	-	-
ALGA0079090	14:77945207-77945207	C	downstream_gene_variant	MODIFIER	-	ENSSSCG00000049994	Transcript	ENSSSCT00000081588.1	lncRNA	-	-	-	-	-	-	-	-	-	rs81451125	26366	1	-	-	-	-	-	-	-	-	-	-	-	-
ALGA0079090	14:77945207-77945207	C	downstream_gene_variant	MODIFIER	-	ENSSSCG00000044237	Transcript	ENSSSCT00000083034.1	lncRNA	-	-	-	-	-	-	-	-	-	rs81451125	10032	1	-	-	-	-	-	-	-	-	-	-	-	-
ALGA0079090	14:77945207-77945207	C	downstream_gene_variant	MODIFIER	-	ENSSSCG00000044237	Transcript	ENSSSCT00000083486.1	lncRNA	-	-	-	-	-	-	-	-	-	rs81451125	10027	1	-	-	-	-	-	-	-	-	-	-	-	-
H3GA0041080	14:77991106-77991106	A	intron_variant	MODIFIER	LRMDA	ENSSSCG00000034308	Transcript	ENSSSCT00000078666.1	protein_coding	-	44233	-	-	-	-	-	-	-	rs80857395	-	1	-	HGNC	HGNC:23405	-	-	-	P5	-	-	-	-	-
ALGA0079103	14:78063962-78063962	A	intron_variant	MODIFIER	LRMDA	ENSSSCG00000034308	Transcript	ENSSSCT00000078666.1	protein_coding	-	44233	-	-	-	-	-	-	-	rs80888315	-	1	-	HGNC	HGNC:23405	-	-	-	P5	-	-	-	-	-
ALGA0079106	14:78123861-78123861	A	intron_variant	MODIFIER	LRMDA	ENSSSCG00000034308	Transcript	ENSSSCT00000078666.1	protein_coding	-	44233	-	-	-	-	-	-	-	rs80985407	-	1	-	HGNC	HGNC:23405	-	-	-	P5	-	-	-	-	-
MARC0008412	14:78152356-78152356	C	intron_variant	MODIFIER	LRMDA	ENSSSCG00000034308	Transcript	ENSSSCT00000078666.1	protein_coding	-	44233	-	-	-	-	-	-	-	rs80838751	-	1	-	HGNC	HGNC:23405	-	-	-	P5	-	-	-	-	-
ASGA0064656	14:78164033-78164033	T	intron_variant	MODIFIER	LRMDA	ENSSSCG00000034308	Transcript	ENSSSCT00000078666.1	protein_coding	-	44233	-	-	-	-	-	-	-	rs80811743	-	1	-	HGNC	HGNC:23405	-	-	-	P5	-	-	-	-	-
ASGA0064666	14:78364069-78364069	C	downstream_gene_variant	MODIFIER	U6	ENSSSCG00000038113	Transcript	ENSSSCT00000040708.1	snRNA	-	-	-	-	-	-	-	-	-	rs80891994	27762	-1	-	RFAM	-	-	-	-	-	-	-	-	-	-
ASGA0064666	14:78364069-78364069	C	intron_variant	MODIFIER	LRMDA	ENSSSCG00000034308	Transcript	ENSSSCT00000061624.2	protein_coding	-	44201	-	-	-	-	-	-	-	rs80891994	-	1	-	HGNC	HGNC:23405	-	-	-	A2	-	-	-	-	-
ASGA0064666	14:78364069-78364069	C	intron_variant	MODIFIER	LRMDA	ENSSSCG00000034308	Transcript	ENSSSCT00000078666.1	protein_coding	-	44233	-	-	-	-	-	-	-	rs80891994	-	1	-	HGNC	HGNC:23405	-	-	-	P5	-	-	-	-	-
H3GA0041090	14:78389488-78389488	G	downstream_gene_variant	MODIFIER	U6	ENSSSCG00000038113	Transcript	ENSSSCT00000040708.1	snRNA	-	-	-	-	-	-	-	-	-	rs80925412	2343	-1	-	RFAM	-	-	-	-	-	-	-	-	-	-
H3GA0041090	14:78389488-78389488	G	intron_variant	MODIFIER	LRMDA	ENSSSCG00000034308	Transcript	ENSSSCT00000061624.2	protein_coding	-	44201	-	-	-	-	-	-	-	rs80925412	-	1	-	HGNC	HGNC:23405	-	-	-	A2	-	-	-	-	-
H3GA0041090	14:78389488-78389488	G	intron_variant	MODIFIER	LRMDA	ENSSSCG00000034308	Transcript	ENSSSCT00000078666.1	protein_coding	-	44233	-	-	-	-	-	-	-	rs80925412	-	1	-	HGNC	HGNC:23405	-	-	-	P5	-	-	-	-	-
WU_10.2_14_84566146	14:78468057-78468057	T	intron_variant	MODIFIER	LRMDA	ENSSSCG00000034308	Transcript	ENSSSCT00000061624.2	protein_coding	-	44201	-	-	-	-	-	-	-	rs334220111	-	1	-	HGNC	HGNC:23405	-	-	-	A2	-	-	-	-	-
WU_10.2_14_84566146	14:78468057-78468057	T	intron_variant	MODIFIER	LRMDA	ENSSSCG00000034308	Transcript	ENSSSCT00000078666.1	protein_coding	-	44233	-	-	-	-	-	-	-	rs334220111	-	1	-	HGNC	HGNC:23405	-	-	-	P5	-	-	-	-	-
INRA0045115	14:78526259-78526259	A	intron_variant	MODIFIER	LRMDA	ENSSSCG00000034308	Transcript	ENSSSCT00000061624.2	protein_coding	-	44201	-	-	-	-	-	-	-	rs342289482	-	1	-	HGNC	HGNC:23405	-	-	-	A2	-	-	-	-	-
INRA0045115	14:78526259-78526259	A	intron_variant	MODIFIER	LRMDA	ENSSSCG00000034308	Transcript	ENSSSCT00000078666.1	protein_coding	-	44233	-	-	-	-	-	-	-	rs342289482	-	1	-	HGNC	HGNC:23405	-	-	-	P5	-	-	-	-	-
H3GA0041092	14:78573810-78573810	A	intron_variant	MODIFIER	LRMDA	ENSSSCG00000034308	Transcript	ENSSSCT00000061624.2	protein_coding	-	44260	-	-	-	-	-	-	-	rs80939549	-	1	-	HGNC	HGNC:23405	-	-	-	A2	-	-	-	-	-
H3GA0041092	14:78573810-78573810	A	intron_variant	MODIFIER	LRMDA	ENSSSCG00000034308	Transcript	ENSSSCT00000078666.1	protein_coding	-	44292	-	-	-	-	-	-	-	rs80939549	-	1	-	HGNC	HGNC:23405	-	-	-	P5	-	-	-	-	-
MARC0020706	14:78606956-78606956	T	intron_variant	MODIFIER	LRMDA	ENSSSCG00000034308	Transcript	ENSSSCT00000061624.2	protein_coding	-	44291	-	-	-	-	-	-	-	rs80942283	-	1	-	HGNC	HGNC:23405	-	-	-	A2	-	-	-	-	-
MARC0020706	14:78606956-78606956	T	intron_variant	MODIFIER	LRMDA	ENSSSCG00000034308	Transcript	ENSSSCT00000078666.1	protein_coding	-	44322	-	-	-	-	-	-	-	rs80942283	-	1	-	HGNC	HGNC:23405	-	-	-	P5	-	-	-	-	-
MARC0063636	14:78649615-78649615	C	intron_variant	MODIFIER	LRMDA	ENSSSCG00000034308	Transcript	ENSSSCT00000061624.2	protein_coding	-	44291	-	-	-	-	-	-	-	rs80851246	-	1	-	HGNC	HGNC:23405	-	-	-	A2	-	-	-	-	-
MARC0063636	14:78649615-78649615	C	intron_variant	MODIFIER	LRMDA	ENSSSCG00000034308	Transcript	ENSSSCT00000078666.1	protein_coding	-	44322	-	-	-	-	-	-	-	rs80851246	-	1	-	HGNC	HGNC:23405	-	-	-	P5	-	-	-	-	-
WU_10.2_14_84933287	14:78806835-78806835	G	upstream_gene_variant	MODIFIER	U6	ENSSSCG00000018925	Transcript	ENSSSCT00000020520.3	snRNA	-	-	-	-	-	-	-	-	-	rs335582117	48282	1	-	RFAM	-	-	-	-	-	-	-	-	-	-
WU_10.2_14_84933287	14:78806835-78806835	G	intron_variant	MODIFIER	LRMDA	ENSSSCG00000034308	Transcript	ENSSSCT00000061624.2	protein_coding	-	44291	-	-	-	-	-	-	-	rs335582117	-	1	-	HGNC	HGNC:23405	-	-	-	A2	-	-	-	-	-
WU_10.2_14_84933287	14:78806835-78806835	G	upstream_gene_variant	MODIFIER	LRMDA	ENSSSCG00000034308	Transcript	ENSSSCT00000075929.1	protein_coding	-	-	-	-	-	-	-	-	-	rs335582117	12567	1	-	HGNC	HGNC:23405	-	-	-	-	-	-	-	-	-
WU_10.2_14_84933287	14:78806835-78806835	G	intron_variant	MODIFIER	LRMDA	ENSSSCG00000034308	Transcript	ENSSSCT00000078666.1	protein_coding	-	44322	-	-	-	-	-	-	-	rs335582117	-	1	-	HGNC	HGNC:23405	-	-	-	P5	-	-	-	-	-
H3GA0041097	14:78852500-78852500	C	upstream_gene_variant	MODIFIER	U6	ENSSSCG00000018925	Transcript	ENSSSCT00000020520.3	snRNA	-	-	-	-	-	-	-	-	-	rs80962229	2617	1	-	RFAM	-	-	-	-	-	-	-	-	-	-
H3GA0041097	14:78852500-78852500	C	intron_variant	MODIFIER	LRMDA	ENSSSCG00000034308	Transcript	ENSSSCT00000061624.2	protein_coding	-	44321	-	-	-	-	-	-	-	rs80962229	-	1	-	HGNC	HGNC:23405	-	-	-	A2	-	-	-	-	-
H3GA0041097	14:78852500-78852500	C	intron_variant	MODIFIER	LRMDA	ENSSSCG00000034308	Transcript	ENSSSCT00000075929.1	protein_coding	-	44229	-	-	-	-	-	-	-	rs80962229	-	1	-	HGNC	HGNC:23405	-	-	-	-	-	-	-	-	-
H3GA0041097	14:78852500-78852500	C	intron_variant	MODIFIER	LRMDA	ENSSSCG00000034308	Transcript	ENSSSCT00000078666.1	protein_coding	-	44353	-	-	-	-	-	-	-	rs80962229	-	1	-	HGNC	HGNC:23405	-	-	-	P5	-	-	-	-	-
INRA0045117	14:78897057-78897057	T	downstream_gene_variant	MODIFIER	U6	ENSSSCG00000018925	Transcript	ENSSSCT00000020520.3	snRNA	-	-	-	-	-	-	-	-	-	rs335707750	41838	1	-	RFAM	-	-	-	-	-	-	-	-	-	-
INRA0045117	14:78897057-78897057	T	intron_variant	MODIFIER	LRMDA	ENSSSCG00000034308	Transcript	ENSSSCT00000061624.2	protein_coding	-	44321	-	-	-	-	-	-	-	rs335707750	-	1	-	HGNC	HGNC:23405	-	-	-	A2	-	-	-	-	-
INRA0045117	14:78897057-78897057	T	intron_variant	MODIFIER	LRMDA	ENSSSCG00000034308	Transcript	ENSSSCT00000075929.1	protein_coding	-	44229	-	-	-	-	-	-	-	rs335707750	-	1	-	HGNC	HGNC:23405	-	-	-	-	-	-	-	-	-
INRA0045117	14:78897057-78897057	T	intron_variant	MODIFIER	LRMDA	ENSSSCG00000034308	Transcript	ENSSSCT00000078666.1	protein_coding	-	44353	-	-	-	-	-	-	-	rs335707750	-	1	-	HGNC	HGNC:23405	-	-	-	P5	-	-	-	-	-
DRGA0014137	14:78924658-78924658	G	intron_variant	MODIFIER	LRMDA	ENSSSCG00000034308	Transcript	ENSSSCT00000061624.2	protein_coding	-	44321	-	-	-	-	-	-	-	rs80932269	-	1	-	HGNC	HGNC:23405	-	-	-	A2	-	-	-	-	-
DRGA0014137	14:78924658-78924658	G	intron_variant	MODIFIER	LRMDA	ENSSSCG00000034308	Transcript	ENSSSCT00000075929.1	protein_coding	-	44229	-	-	-	-	-	-	-	rs80932269	-	1	-	HGNC	HGNC:23405	-	-	-	-	-	-	-	-	-
DRGA0014137	14:78924658-78924658	G	intron_variant	MODIFIER	LRMDA	ENSSSCG00000034308	Transcript	ENSSSCT00000078666.1	protein_coding	-	44353	-	-	-	-	-	-	-	rs80932269	-	1	-	HGNC	HGNC:23405	-	-	-	P5	-	-	-	-	-
WU_10.2_14_85268753	14:78929980-78929980	G	intron_variant	MODIFIER	LRMDA	ENSSSCG00000034308	Transcript	ENSSSCT00000061624.2	protein_coding	-	44321	-	-	-	-	-	-	-	rs327507665	-	1	-	HGNC	HGNC:23405	-	-	-	A2	-	-	-	-	-
WU_10.2_14_85268753	14:78929980-78929980	G	intron_variant	MODIFIER	LRMDA	ENSSSCG00000034308	Transcript	ENSSSCT00000075929.1	protein_coding	-	44229	-	-	-	-	-	-	-	rs327507665	-	1	-	HGNC	HGNC:23405	-	-	-	-	-	-	-	-	-
WU_10.2_14_85268753	14:78929980-78929980	G	intron_variant	MODIFIER	LRMDA	ENSSSCG00000034308	Transcript	ENSSSCT00000078666.1	protein_coding	-	44353	-	-	-	-	-	-	-	rs327507665	-	1	-	HGNC	HGNC:23405	-	-	-	P5	-	-	-	-	-
INRA0045123	14:78969498-78969498	G	intron_variant	MODIFIER	LRMDA	ENSSSCG00000034308	Transcript	ENSSSCT00000061624.2	protein_coding	-	44321	-	-	-	-	-	-	-	rs326265541	-	1	-	HGNC	HGNC:23405	-	-	-	A2	-	-	-	-	-
INRA0045123	14:78969498-78969498	G	intron_variant	MODIFIER	LRMDA	ENSSSCG00000034308	Transcript	ENSSSCT00000075929.1	protein_coding	-	44229	-	-	-	-	-	-	-	rs326265541	-	1	-	HGNC	HGNC:23405	-	-	-	-	-	-	-	-	-
INRA0045123	14:78969498-78969498	G	intron_variant	MODIFIER	LRMDA	ENSSSCG00000034308	Transcript	ENSSSCT00000078666.1	protein_coding	-	44353	-	-	-	-	-	-	-	rs326265541	-	1	-	HGNC	HGNC:23405	-	-	-	P5	-	-	-	-	-
ALGA0079152	14:79086113-79086113	A	downstream_gene_variant	MODIFIER	LRMDA	ENSSSCG00000034308	Transcript	ENSSSCT00000061624.2	protein_coding	-	-	-	-	-	-	-	-	-	rs80977379	34660	1	-	HGNC	HGNC:23405	-	-	-	A2	-	-	-	-	-
ALGA0079152	14:79086113-79086113	A	downstream_gene_variant	MODIFIER	LRMDA	ENSSSCG00000034308	Transcript	ENSSSCT00000075929.1	protein_coding	-	-	-	-	-	-	-	-	-	rs80977379	34660	1	-	HGNC	HGNC:23405	-	-	-	-	-	-	-	-	-
ALGA0079152	14:79086113-79086113	A	downstream_gene_variant	MODIFIER	LRMDA	ENSSSCG00000034308	Transcript	ENSSSCT00000078666.1	protein_coding	-	-	-	-	-	-	-	-	-	rs80977379	34660	1	-	HGNC	HGNC:23405	-	-	-	P5	-	-	-	-	-
INRA0045124	14:79122499-79122499	T	upstream_gene_variant	MODIFIER	-	ENSSSCG00000043656	Transcript	ENSSSCT00000080033.1	pseudogene	-	-	-	-	-	-	-	-	-	rs345117579	25873	1	-	-	-	-	-	-	-	-	-	-	-	-
ASGA0064688	14:79158186-79158186	C	upstream_gene_variant	MODIFIER	-	ENSSSCG00000044601	Transcript	ENSSSCT00000069093.1	lncRNA	-	-	-	-	-	-	-	-	-	rs80792279	35631	1	-	-	-	-	-	-	-	-	-	-	-	-
ASGA0064688	14:79158186-79158186	C	downstream_gene_variant	MODIFIER	-	ENSSSCG00000043656	Transcript	ENSSSCT00000080033.1	pseudogene	-	-	-	-	-	-	-	-	-	rs80792279	3428	1	-	-	-	-	-	-	-	-	-	-	-	-
ALGA0079154	14:79243753-79243753	C	downstream_gene_variant	MODIFIER	-	ENSSSCG00000044601	Transcript	ENSSSCT00000069093.1	lncRNA	-	-	-	-	-	-	-	-	-	rs80862830	14165	1	-	-	-	-	-	-	-	-	-	-	-	-
WU_10.2_14_85706329	14:79325911-79325911	A	downstream_gene_variant	MODIFIER	KCNMA1	ENSSSCG00000010325	Transcript	ENSSSCT00000011303.4	protein_coding	-	-	-	-	-	-	-	-	-	rs340336139	26487	-1	-	HGNC	HGNC:6284	-	-	-	A2	-	-	-	-	-
WU_10.2_14_85706329	14:79325911-79325911	A	downstream_gene_variant	MODIFIER	KCNMA1	ENSSSCG00000010325	Transcript	ENSSSCT00000036820.2	protein_coding	-	-	-	-	-	-	-	-	-	rs340336139	34113	-1	-	HGNC	HGNC:6284	-	-	-	A2	-	-	-	-	-
WU_10.2_14_85706329	14:79325911-79325911	A	downstream_gene_variant	MODIFIER	KCNMA1	ENSSSCG00000010325	Transcript	ENSSSCT00000042465.2	protein_coding	-	-	-	-	-	-	-	-	-	rs340336139	26485	-1	-	HGNC	HGNC:6284	-	-	-	A2	-	-	-	-	-
WU_10.2_14_85706329	14:79325911-79325911	A	downstream_gene_variant	MODIFIER	KCNMA1	ENSSSCG00000010325	Transcript	ENSSSCT00000054031.2	protein_coding	-	-	-	-	-	-	-	-	-	rs340336139	26485	-1	-	HGNC	HGNC:6284	-	-	-	P5	-	-	-	-	-
WU_10.2_14_85706329	14:79325911-79325911	A	downstream_gene_variant	MODIFIER	KCNMA1	ENSSSCG00000010325	Transcript	ENSSSCT00000056413.2	protein_coding	-	-	-	-	-	-	-	-	-	rs340336139	27225	-1	-	HGNC	HGNC:6284	-	-	-	A2	-	-	-	-	-
WU_10.2_14_85706329	14:79325911-79325911	A	downstream_gene_variant	MODIFIER	KCNMA1	ENSSSCG00000010325	Transcript	ENSSSCT00000058903.2	protein_coding	-	-	-	-	-	-	-	-	-	rs340336139	34112	-1	-	HGNC	HGNC:6284	-	-	-	A2	-	-	-	-	-
WU_10.2_14_85706329	14:79325911-79325911	A	downstream_gene_variant	MODIFIER	KCNMA1	ENSSSCG00000010325	Transcript	ENSSSCT00000083395.1	protein_coding	-	-	-	-	-	-	-	-	-	rs340336139	34113	-1	-	HGNC	HGNC:6284	-	-	-	A2	-	-	-	-	-
WU_10.2_14_85788649	14:79354577-79354577	C	intron_variant	MODIFIER	KCNMA1	ENSSSCG00000010325	Transcript	ENSSSCT00000011303.4	protein_coding	-	30/30	-	-	-	-	-	-	-	rs338720779	-	-1	-	HGNC	HGNC:6284	-	-	-	A2	-	-	-	-	-
WU_10.2_14_85788649	14:79354577-79354577	C	downstream_gene_variant	MODIFIER	KCNMA1	ENSSSCG00000010325	Transcript	ENSSSCT00000036820.2	protein_coding	-	-	-	-	-	-	-	-	-	rs338720779	5447	-1	-	HGNC	HGNC:6284	-	-	-	A2	-	-	-	-	-
WU_10.2_14_85788649	14:79354577-79354577	C	intron_variant	MODIFIER	KCNMA1	ENSSSCG00000010325	Transcript	ENSSSCT00000042465.2	protein_coding	-	29/29	-	-	-	-	-	-	-	rs338720779	-	-1	-	HGNC	HGNC:6284	-	-	-	A2	-	-	-	-	-
WU_10.2_14_85788649	14:79354577-79354577	C	intron_variant	MODIFIER	KCNMA1	ENSSSCG00000010325	Transcript	ENSSSCT00000054031.2	protein_coding	-	29/29	-	-	-	-	-	-	-	rs338720779	-	-1	-	HGNC	HGNC:6284	-	-	-	P5	-	-	-	-	-
WU_10.2_14_85788649	14:79354577-79354577	C	intron_variant	MODIFIER	KCNMA1	ENSSSCG00000010325	Transcript	ENSSSCT00000056413.2	protein_coding	-	27/27	-	-	-	-	-	-	-	rs338720779	-	-1	-	HGNC	HGNC:6284	-	-	-	A2	-	-	-	-	-
WU_10.2_14_85788649	14:79354577-79354577	C	downstream_gene_variant	MODIFIER	KCNMA1	ENSSSCG00000010325	Transcript	ENSSSCT00000058903.2	protein_coding	-	-	-	-	-	-	-	-	-	rs338720779	5446	-1	-	HGNC	HGNC:6284	-	-	-	A2	-	-	-	-	-
WU_10.2_14_85788649	14:79354577-79354577	C	downstream_gene_variant	MODIFIER	KCNMA1	ENSSSCG00000010325	Transcript	ENSSSCT00000083395.1	protein_coding	-	-	-	-	-	-	-	-	-	rs338720779	5447	-1	-	HGNC	HGNC:6284	-	-	-	A2	-	-	-	-	-
ALGA0079160	14:79423770-79423770	T	intron_variant	MODIFIER	KCNMA1	ENSSSCG00000010325	Transcript	ENSSSCT00000011303.4	protein_coding	-	24/30	-	-	-	-	-	-	-	rs80964302	-	-1	-	HGNC	HGNC:6284	-	-	-	A2	-	-	-	-	-
ALGA0079160	14:79423770-79423770	T	intron_variant	MODIFIER	KCNMA1	ENSSSCG00000010325	Transcript	ENSSSCT00000036820.2	protein_coding	-	22/27	-	-	-	-	-	-	-	rs80964302	-	-1	-	HGNC	HGNC:6284	-	-	-	A2	-	-	-	-	-
ALGA0079160	14:79423770-79423770	T	intron_variant	MODIFIER	KCNMA1	ENSSSCG00000010325	Transcript	ENSSSCT00000042465.2	protein_coding	-	21/29	-	-	-	-	-	-	-	rs80964302	-	-1	-	HGNC	HGNC:6284	-	-	-	A2	-	-	-	-	-
ALGA0079160	14:79423770-79423770	T	intron_variant	MODIFIER	KCNMA1	ENSSSCG00000010325	Transcript	ENSSSCT00000054031.2	protein_coding	-	22/29	-	-	-	-	-	-	-	rs80964302	-	-1	-	HGNC	HGNC:6284	-	-	-	P5	-	-	-	-	-
ALGA0079160	14:79423770-79423770	T	intron_variant	MODIFIER	KCNMA1	ENSSSCG00000010325	Transcript	ENSSSCT00000056413.2	protein_coding	-	21/27	-	-	-	-	-	-	-	rs80964302	-	-1	-	HGNC	HGNC:6284	-	-	-	A2	-	-	-	-	-
ALGA0079160	14:79423770-79423770	T	intron_variant	MODIFIER	KCNMA1	ENSSSCG00000010325	Transcript	ENSSSCT00000058903.2	protein_coding	-	22/27	-	-	-	-	-	-	-	rs80964302	-	-1	-	HGNC	HGNC:6284	-	-	-	A2	-	-	-	-	-
ALGA0079160	14:79423770-79423770	T	intron_variant	MODIFIER	KCNMA1	ENSSSCG00000010325	Transcript	ENSSSCT00000083395.1	protein_coding	-	23/28	-	-	-	-	-	-	-	rs80964302	-	-1	-	HGNC	HGNC:6284	-	-	-	A2	-	-	-	-	-
SIRI0000058	14:79455348-79455348	A	intron_variant	MODIFIER	KCNMA1	ENSSSCG00000010325	Transcript	ENSSSCT00000011303.4	protein_coding	-	21/30	-	-	-	-	-	-	-	rs339504752	-	-1	-	HGNC	HGNC:6284	-	-	-	A2	-	-	-	-	-
SIRI0000058	14:79455348-79455348	A	intron_variant	MODIFIER	KCNMA1	ENSSSCG00000010325	Transcript	ENSSSCT00000036820.2	protein_coding	-	19/27	-	-	-	-	-	-	-	rs339504752	-	-1	-	HGNC	HGNC:6284	-	-	-	A2	-	-	-	-	-
SIRI0000058	14:79455348-79455348	A	intron_variant	MODIFIER	KCNMA1	ENSSSCG00000010325	Transcript	ENSSSCT00000042465.2	protein_coding	-	18/29	-	-	-	-	-	-	-	rs339504752	-	-1	-	HGNC	HGNC:6284	-	-	-	A2	-	-	-	-	-
SIRI0000058	14:79455348-79455348	A	intron_variant	MODIFIER	KCNMA1	ENSSSCG00000010325	Transcript	ENSSSCT00000054031.2	protein_coding	-	19/29	-	-	-	-	-	-	-	rs339504752	-	-1	-	HGNC	HGNC:6284	-	-	-	P5	-	-	-	-	-
SIRI0000058	14:79455348-79455348	A	intron_variant	MODIFIER	KCNMA1	ENSSSCG00000010325	Transcript	ENSSSCT00000056413.2	protein_coding	-	18/27	-	-	-	-	-	-	-	rs339504752	-	-1	-	HGNC	HGNC:6284	-	-	-	A2	-	-	-	-	-
SIRI0000058	14:79455348-79455348	A	intron_variant	MODIFIER	KCNMA1	ENSSSCG00000010325	Transcript	ENSSSCT00000058903.2	protein_coding	-	18/27	-	-	-	-	-	-	-	rs339504752	-	-1	-	HGNC	HGNC:6284	-	-	-	A2	-	-	-	-	-
SIRI0000058	14:79455348-79455348	A	intron_variant	MODIFIER	KCNMA1	ENSSSCG00000010325	Transcript	ENSSSCT00000083395.1	protein_coding	-	20/28	-	-	-	-	-	-	-	rs339504752	-	-1	-	HGNC	HGNC:6284	-	-	-	A2	-	-	-	-	-
SIRI0000059	14:79455396-79455396	G	intron_variant	MODIFIER	KCNMA1	ENSSSCG00000010325	Transcript	ENSSSCT00000011303.4	protein_coding	-	21/30	-	-	-	-	-	-	-	rs345468180	-	-1	-	HGNC	HGNC:6284	-	-	-	A2	-	-	-	-	-
SIRI0000059	14:79455396-79455396	G	intron_variant	MODIFIER	KCNMA1	ENSSSCG00000010325	Transcript	ENSSSCT00000036820.2	protein_coding	-	19/27	-	-	-	-	-	-	-	rs345468180	-	-1	-	HGNC	HGNC:6284	-	-	-	A2	-	-	-	-	-
SIRI0000059	14:79455396-79455396	G	intron_variant	MODIFIER	KCNMA1	ENSSSCG00000010325	Transcript	ENSSSCT00000042465.2	protein_coding	-	18/29	-	-	-	-	-	-	-	rs345468180	-	-1	-	HGNC	HGNC:6284	-	-	-	A2	-	-	-	-	-
SIRI0000059	14:79455396-79455396	G	intron_variant	MODIFIER	KCNMA1	ENSSSCG00000010325	Transcript	ENSSSCT00000054031.2	protein_coding	-	19/29	-	-	-	-	-	-	-	rs345468180	-	-1	-	HGNC	HGNC:6284	-	-	-	P5	-	-	-	-	-
SIRI0000059	14:79455396-79455396	G	intron_variant	MODIFIER	KCNMA1	ENSSSCG00000010325	Transcript	ENSSSCT00000056413.2	protein_coding	-	18/27	-	-	-	-	-	-	-	rs345468180	-	-1	-	HGNC	HGNC:6284	-	-	-	A2	-	-	-	-	-
SIRI0000059	14:79455396-79455396	G	intron_variant	MODIFIER	KCNMA1	ENSSSCG00000010325	Transcript	ENSSSCT00000058903.2	protein_coding	-	18/27	-	-	-	-	-	-	-	rs345468180	-	-1	-	HGNC	HGNC:6284	-	-	-	A2	-	-	-	-	-
SIRI0000059	14:79455396-79455396	G	intron_variant	MODIFIER	KCNMA1	ENSSSCG00000010325	Transcript	ENSSSCT00000083395.1	protein_coding	-	20/28	-	-	-	-	-	-	-	rs345468180	-	-1	-	HGNC	HGNC:6284	-	-	-	A2	-	-	-	-	-
DIAS0000654	14:79557731-79557731	C	intron_variant	MODIFIER	KCNMA1	ENSSSCG00000010325	Transcript	ENSSSCT00000011303.4	protein_coding	-	44560	-	-	-	-	-	-	-	rs80963807	-	-1	-	HGNC	HGNC:6284	-	-	-	A2	-	-	-	-	-
DIAS0000654	14:79557731-79557731	C	intron_variant	MODIFIER	KCNMA1	ENSSSCG00000010325	Transcript	ENSSSCT00000036820.2	protein_coding	-	44557	-	-	-	-	-	-	-	rs80963807	-	-1	-	HGNC	HGNC:6284	-	-	-	A2	-	-	-	-	-
DIAS0000654	14:79557731-79557731	C	intron_variant	MODIFIER	KCNMA1	ENSSSCG00000010325	Transcript	ENSSSCT00000042465.2	protein_coding	-	44559	-	-	-	-	-	-	-	rs80963807	-	-1	-	HGNC	HGNC:6284	-	-	-	A2	-	-	-	-	-
DIAS0000654	14:79557731-79557731	C	intron_variant	MODIFIER	KCNMA1	ENSSSCG00000010325	Transcript	ENSSSCT00000054031.2	protein_coding	-	44559	-	-	-	-	-	-	-	rs80963807	-	-1	-	HGNC	HGNC:6284	-	-	-	P5	-	-	-	-	-
DIAS0000654	14:79557731-79557731	C	intron_variant	MODIFIER	KCNMA1	ENSSSCG00000010325	Transcript	ENSSSCT00000056413.2	protein_coding	-	44527	-	-	-	-	-	-	-	rs80963807	-	-1	-	HGNC	HGNC:6284	-	-	-	A2	-	-	-	-	-
DIAS0000654	14:79557731-79557731	C	intron_variant	MODIFIER	KCNMA1	ENSSSCG00000010325	Transcript	ENSSSCT00000058903.2	protein_coding	-	44557	-	-	-	-	-	-	-	rs80963807	-	-1	-	HGNC	HGNC:6284	-	-	-	A2	-	-	-	-	-
DIAS0000654	14:79557731-79557731	C	intron_variant	MODIFIER	KCNMA1	ENSSSCG00000010325	Transcript	ENSSSCT00000083395.1	protein_coding	-	44558	-	-	-	-	-	-	-	rs80963807	-	-1	-	HGNC	HGNC:6284	-	-	-	A2	-	-	-	-	-
ALGA0079164	14:79571407-79571407	G	intron_variant	MODIFIER	KCNMA1	ENSSSCG00000010325	Transcript	ENSSSCT00000011303.4	protein_coding	-	44469	-	-	-	-	-	-	-	rs80863313	-	-1	-	HGNC	HGNC:6284	-	-	-	A2	-	-	-	-	-
ALGA0079164	14:79571407-79571407	G	intron_variant	MODIFIER	KCNMA1	ENSSSCG00000010325	Transcript	ENSSSCT00000036820.2	protein_coding	-	44466	-	-	-	-	-	-	-	rs80863313	-	-1	-	HGNC	HGNC:6284	-	-	-	A2	-	-	-	-	-
ALGA0079164	14:79571407-79571407	G	intron_variant	MODIFIER	KCNMA1	ENSSSCG00000010325	Transcript	ENSSSCT00000042465.2	protein_coding	-	44468	-	-	-	-	-	-	-	rs80863313	-	-1	-	HGNC	HGNC:6284	-	-	-	A2	-	-	-	-	-
ALGA0079164	14:79571407-79571407	G	intron_variant	MODIFIER	KCNMA1	ENSSSCG00000010325	Transcript	ENSSSCT00000054031.2	protein_coding	-	44468	-	-	-	-	-	-	-	rs80863313	-	-1	-	HGNC	HGNC:6284	-	-	-	P5	-	-	-	-	-
ALGA0079164	14:79571407-79571407	G	intron_variant	MODIFIER	KCNMA1	ENSSSCG00000010325	Transcript	ENSSSCT00000056413.2	protein_coding	-	44435	-	-	-	-	-	-	-	rs80863313	-	-1	-	HGNC	HGNC:6284	-	-	-	A2	-	-	-	-	-
ALGA0079164	14:79571407-79571407	G	intron_variant	MODIFIER	KCNMA1	ENSSSCG00000010325	Transcript	ENSSSCT00000058903.2	protein_coding	-	44466	-	-	-	-	-	-	-	rs80863313	-	-1	-	HGNC	HGNC:6284	-	-	-	A2	-	-	-	-	-
ALGA0079164	14:79571407-79571407	G	intron_variant	MODIFIER	KCNMA1	ENSSSCG00000010325	Transcript	ENSSSCT00000083395.1	protein_coding	-	44467	-	-	-	-	-	-	-	rs80863313	-	-1	-	HGNC	HGNC:6284	-	-	-	A2	-	-	-	-	-
WU_10.2_14_86134716	14:79651418-79651418	A	intron_variant	MODIFIER	KCNMA1	ENSSSCG00000010325	Transcript	ENSSSCT00000011303.4	protein_coding	-	44346	-	-	-	-	-	-	-	rs321242955	-	-1	-	HGNC	HGNC:6284	-	-	-	A2	-	-	-	-	-
WU_10.2_14_86134716	14:79651418-79651418	A	intron_variant	MODIFIER	KCNMA1	ENSSSCG00000010325	Transcript	ENSSSCT00000036820.2	protein_coding	-	44343	-	-	-	-	-	-	-	rs321242955	-	-1	-	HGNC	HGNC:6284	-	-	-	A2	-	-	-	-	-
WU_10.2_14_86134716	14:79651418-79651418	A	intron_variant	MODIFIER	KCNMA1	ENSSSCG00000010325	Transcript	ENSSSCT00000042465.2	protein_coding	-	44345	-	-	-	-	-	-	-	rs321242955	-	-1	-	HGNC	HGNC:6284	-	-	-	A2	-	-	-	-	-
WU_10.2_14_86134716	14:79651418-79651418	A	intron_variant	MODIFIER	KCNMA1	ENSSSCG00000010325	Transcript	ENSSSCT00000054031.2	protein_coding	-	44345	-	-	-	-	-	-	-	rs321242955	-	-1	-	HGNC	HGNC:6284	-	-	-	P5	-	-	-	-	-
WU_10.2_14_86134716	14:79651418-79651418	A	intron_variant	MODIFIER	KCNMA1	ENSSSCG00000010325	Transcript	ENSSSCT00000056413.2	protein_coding	-	44313	-	-	-	-	-	-	-	rs321242955	-	-1	-	HGNC	HGNC:6284	-	-	-	A2	-	-	-	-	-
WU_10.2_14_86134716	14:79651418-79651418	A	intron_variant	MODIFIER	KCNMA1	ENSSSCG00000010325	Transcript	ENSSSCT00000058903.2	protein_coding	-	44343	-	-	-	-	-	-	-	rs321242955	-	-1	-	HGNC	HGNC:6284	-	-	-	A2	-	-	-	-	-
WU_10.2_14_86134716	14:79651418-79651418	A	intron_variant	MODIFIER	KCNMA1	ENSSSCG00000010325	Transcript	ENSSSCT00000083395.1	protein_coding	-	44344	-	-	-	-	-	-	-	rs321242955	-	-1	-	HGNC	HGNC:6284	-	-	-	A2	-	-	-	-	-
MARC0024510	14:79689424-79689424	G	intron_variant	MODIFIER	KCNMA1	ENSSSCG00000010325	Transcript	ENSSSCT00000011303.4	protein_coding	-	44285	-	-	-	-	-	-	-	rs80979334	-	-1	-	HGNC	HGNC:6284	-	-	-	A2	-	-	-	-	-
MARC0024510	14:79689424-79689424	G	intron_variant	MODIFIER	KCNMA1	ENSSSCG00000010325	Transcript	ENSSSCT00000036820.2	protein_coding	-	44282	-	-	-	-	-	-	-	rs80979334	-	-1	-	HGNC	HGNC:6284	-	-	-	A2	-	-	-	-	-
MARC0024510	14:79689424-79689424	G	intron_variant	MODIFIER	KCNMA1	ENSSSCG00000010325	Transcript	ENSSSCT00000042465.2	protein_coding	-	44284	-	-	-	-	-	-	-	rs80979334	-	-1	-	HGNC	HGNC:6284	-	-	-	A2	-	-	-	-	-
MARC0024510	14:79689424-79689424	G	intron_variant	MODIFIER	KCNMA1	ENSSSCG00000010325	Transcript	ENSSSCT00000054031.2	protein_coding	-	44284	-	-	-	-	-	-	-	rs80979334	-	-1	-	HGNC	HGNC:6284	-	-	-	P5	-	-	-	-	-
MARC0024510	14:79689424-79689424	G	intron_variant	MODIFIER	KCNMA1	ENSSSCG00000010325	Transcript	ENSSSCT00000056413.2	protein_coding	-	44254	-	-	-	-	-	-	-	rs80979334	-	-1	-	HGNC	HGNC:6284	-	-	-	A2	-	-	-	-	-
MARC0024510	14:79689424-79689424	G	intron_variant	MODIFIER	KCNMA1	ENSSSCG00000010325	Transcript	ENSSSCT00000058903.2	protein_coding	-	44282	-	-	-	-	-	-	-	rs80979334	-	-1	-	HGNC	HGNC:6284	-	-	-	A2	-	-	-	-	-
MARC0024510	14:79689424-79689424	G	upstream_gene_variant	MODIFIER	-	ENSSSCG00000051433	Transcript	ENSSSCT00000076479.1	pseudogene	-	-	-	-	-	-	-	-	-	rs80979334	41292	1	-	-	-	-	-	-	-	-	-	-	-	-
MARC0024510	14:79689424-79689424	G	intron_variant	MODIFIER	KCNMA1	ENSSSCG00000010325	Transcript	ENSSSCT00000083395.1	protein_coding	-	44283	-	-	-	-	-	-	-	rs80979334	-	-1	-	HGNC	HGNC:6284	-	-	-	A2	-	-	-	-	-
ASGA0064694	14:79766115-79766115	A	intron_variant	MODIFIER	KCNMA1	ENSSSCG00000010325	Transcript	ENSSSCT00000011303.4	protein_coding	-	2/30	-	-	-	-	-	-	-	rs80948507	-	-1	-	HGNC	HGNC:6284	-	-	-	A2	-	-	-	-	-
ASGA0064694	14:79766115-79766115	A	intron_variant	MODIFIER	KCNMA1	ENSSSCG00000010325	Transcript	ENSSSCT00000036820.2	protein_coding	-	44254	-	-	-	-	-	-	-	rs80948507	-	-1	-	HGNC	HGNC:6284	-	-	-	A2	-	-	-	-	-
ASGA0064694	14:79766115-79766115	A	intron_variant	MODIFIER	KCNMA1	ENSSSCG00000010325	Transcript	ENSSSCT00000042465.2	protein_coding	-	2/29	-	-	-	-	-	-	-	rs80948507	-	-1	-	HGNC	HGNC:6284	-	-	-	A2	-	-	-	-	-
ASGA0064694	14:79766115-79766115	A	intron_variant	MODIFIER	KCNMA1	ENSSSCG00000010325	Transcript	ENSSSCT00000054031.2	protein_coding	-	2/29	-	-	-	-	-	-	-	rs80948507	-	-1	-	HGNC	HGNC:6284	-	-	-	P5	-	-	-	-	-
ASGA0064694	14:79766115-79766115	A	intron_variant	MODIFIER	KCNMA1	ENSSSCG00000010325	Transcript	ENSSSCT00000056413.2	protein_coding	-	44223	-	-	-	-	-	-	-	rs80948507	-	-1	-	HGNC	HGNC:6284	-	-	-	A2	-	-	-	-	-
ASGA0064694	14:79766115-79766115	A	intron_variant	MODIFIER	KCNMA1	ENSSSCG00000010325	Transcript	ENSSSCT00000058903.2	protein_coding	-	44254	-	-	-	-	-	-	-	rs80948507	-	-1	-	HGNC	HGNC:6284	-	-	-	A2	-	-	-	-	-
ASGA0064694	14:79766115-79766115	A	downstream_gene_variant	MODIFIER	-	ENSSSCG00000051433	Transcript	ENSSSCT00000076479.1	pseudogene	-	-	-	-	-	-	-	-	-	rs80948507	31348	1	-	-	-	-	-	-	-	-	-	-	-	-
ASGA0064694	14:79766115-79766115	A	intron_variant	MODIFIER	KCNMA1	ENSSSCG00000010325	Transcript	ENSSSCT00000083395.1	protein_coding	-	44255	-	-	-	-	-	-	-	rs80948507	-	-1	-	HGNC	HGNC:6284	-	-	-	A2	-	-	-	-	-
H3GA0041108	14:79835693-79835693	A	intron_variant	MODIFIER	KCNMA1	ENSSSCG00000010325	Transcript	ENSSSCT00000011303.4	protein_coding	-	2/30	-	-	-	-	-	-	-	rs80958567	-	-1	-	HGNC	HGNC:6284	-	-	-	A2	-	-	-	-	-
H3GA0041108	14:79835693-79835693	A	intron_variant	MODIFIER	KCNMA1	ENSSSCG00000010325	Transcript	ENSSSCT00000036820.2	protein_coding	-	44254	-	-	-	-	-	-	-	rs80958567	-	-1	-	HGNC	HGNC:6284	-	-	-	A2	-	-	-	-	-
H3GA0041108	14:79835693-79835693	A	intron_variant	MODIFIER	KCNMA1	ENSSSCG00000010325	Transcript	ENSSSCT00000042465.2	protein_coding	-	2/29	-	-	-	-	-	-	-	rs80958567	-	-1	-	HGNC	HGNC:6284	-	-	-	A2	-	-	-	-	-
H3GA0041108	14:79835693-79835693	A	intron_variant	MODIFIER	KCNMA1	ENSSSCG00000010325	Transcript	ENSSSCT00000054031.2	protein_coding	-	2/29	-	-	-	-	-	-	-	rs80958567	-	-1	-	HGNC	HGNC:6284	-	-	-	P5	-	-	-	-	-
H3GA0041108	14:79835693-79835693	A	intron_variant	MODIFIER	KCNMA1	ENSSSCG00000010325	Transcript	ENSSSCT00000056413.2	protein_coding	-	44223	-	-	-	-	-	-	-	rs80958567	-	-1	-	HGNC	HGNC:6284	-	-	-	A2	-	-	-	-	-
H3GA0041108	14:79835693-79835693	A	intron_variant	MODIFIER	KCNMA1	ENSSSCG00000010325	Transcript	ENSSSCT00000058903.2	protein_coding	-	44254	-	-	-	-	-	-	-	rs80958567	-	-1	-	HGNC	HGNC:6284	-	-	-	A2	-	-	-	-	-
H3GA0041108	14:79835693-79835693	A	intron_variant	MODIFIER	KCNMA1	ENSSSCG00000010325	Transcript	ENSSSCT00000083395.1	protein_coding	-	44255	-	-	-	-	-	-	-	rs80958567	-	-1	-	HGNC	HGNC:6284	-	-	-	A2	-	-	-	-	-
ASGA0064696	14:79858562-79858562	C	intron_variant	MODIFIER	KCNMA1	ENSSSCG00000010325	Transcript	ENSSSCT00000011303.4	protein_coding	-	2/30	-	-	-	-	-	-	-	rs80847150	-	-1	-	HGNC	HGNC:6284	-	-	-	A2	-	-	-	-	-
ASGA0064696	14:79858562-79858562	G	intron_variant	MODIFIER	KCNMA1	ENSSSCG00000010325	Transcript	ENSSSCT00000011303.4	protein_coding	-	2/30	-	-	-	-	-	-	-	rs80847150	-	-1	-	HGNC	HGNC:6284	-	-	-	A2	-	-	-	-	-
ASGA0064696	14:79858562-79858562	C	intron_variant	MODIFIER	KCNMA1	ENSSSCG00000010325	Transcript	ENSSSCT00000036820.2	protein_coding	-	44254	-	-	-	-	-	-	-	rs80847150	-	-1	-	HGNC	HGNC:6284	-	-	-	A2	-	-	-	-	-
ASGA0064696	14:79858562-79858562	G	intron_variant	MODIFIER	KCNMA1	ENSSSCG00000010325	Transcript	ENSSSCT00000036820.2	protein_coding	-	44254	-	-	-	-	-	-	-	rs80847150	-	-1	-	HGNC	HGNC:6284	-	-	-	A2	-	-	-	-	-
ASGA0064696	14:79858562-79858562	C	intron_variant	MODIFIER	KCNMA1	ENSSSCG00000010325	Transcript	ENSSSCT00000042465.2	protein_coding	-	2/29	-	-	-	-	-	-	-	rs80847150	-	-1	-	HGNC	HGNC:6284	-	-	-	A2	-	-	-	-	-
ASGA0064696	14:79858562-79858562	G	intron_variant	MODIFIER	KCNMA1	ENSSSCG00000010325	Transcript	ENSSSCT00000042465.2	protein_coding	-	2/29	-	-	-	-	-	-	-	rs80847150	-	-1	-	HGNC	HGNC:6284	-	-	-	A2	-	-	-	-	-
ASGA0064696	14:79858562-79858562	C	intron_variant	MODIFIER	KCNMA1	ENSSSCG00000010325	Transcript	ENSSSCT00000054031.2	protein_coding	-	2/29	-	-	-	-	-	-	-	rs80847150	-	-1	-	HGNC	HGNC:6284	-	-	-	P5	-	-	-	-	-
ASGA0064696	14:79858562-79858562	G	intron_variant	MODIFIER	KCNMA1	ENSSSCG00000010325	Transcript	ENSSSCT00000054031.2	protein_coding	-	2/29	-	-	-	-	-	-	-	rs80847150	-	-1	-	HGNC	HGNC:6284	-	-	-	P5	-	-	-	-	-
ASGA0064696	14:79858562-79858562	C	intron_variant	MODIFIER	KCNMA1	ENSSSCG00000010325	Transcript	ENSSSCT00000056413.2	protein_coding	-	44223	-	-	-	-	-	-	-	rs80847150	-	-1	-	HGNC	HGNC:6284	-	-	-	A2	-	-	-	-	-
ASGA0064696	14:79858562-79858562	G	intron_variant	MODIFIER	KCNMA1	ENSSSCG00000010325	Transcript	ENSSSCT00000056413.2	protein_coding	-	44223	-	-	-	-	-	-	-	rs80847150	-	-1	-	HGNC	HGNC:6284	-	-	-	A2	-	-	-	-	-
ASGA0064696	14:79858562-79858562	C	intron_variant	MODIFIER	KCNMA1	ENSSSCG00000010325	Transcript	ENSSSCT00000058903.2	protein_coding	-	44254	-	-	-	-	-	-	-	rs80847150	-	-1	-	HGNC	HGNC:6284	-	-	-	A2	-	-	-	-	-
ASGA0064696	14:79858562-79858562	G	intron_variant	MODIFIER	KCNMA1	ENSSSCG00000010325	Transcript	ENSSSCT00000058903.2	protein_coding	-	44254	-	-	-	-	-	-	-	rs80847150	-	-1	-	HGNC	HGNC:6284	-	-	-	A2	-	-	-	-	-
ASGA0064696	14:79858562-79858562	C	intron_variant	MODIFIER	KCNMA1	ENSSSCG00000010325	Transcript	ENSSSCT00000083395.1	protein_coding	-	44255	-	-	-	-	-	-	-	rs80847150	-	-1	-	HGNC	HGNC:6284	-	-	-	A2	-	-	-	-	-
ASGA0064696	14:79858562-79858562	G	intron_variant	MODIFIER	KCNMA1	ENSSSCG00000010325	Transcript	ENSSSCT00000083395.1	protein_coding	-	44255	-	-	-	-	-	-	-	rs80847150	-	-1	-	HGNC	HGNC:6284	-	-	-	A2	-	-	-	-	-
H3GA0041110	14:79880495-79880495	C	intron_variant	MODIFIER	KCNMA1	ENSSSCG00000010325	Transcript	ENSSSCT00000011303.4	protein_coding	-	44226	-	-	-	-	-	-	-	rs80924583	-	-1	-	HGNC	HGNC:6284	-	-	-	A2	-	-	-	-	-
H3GA0041110	14:79880495-79880495	C	intron_variant	MODIFIER	KCNMA1	ENSSSCG00000010325	Transcript	ENSSSCT00000036820.2	protein_coding	-	44223	-	-	-	-	-	-	-	rs80924583	-	-1	-	HGNC	HGNC:6284	-	-	-	A2	-	-	-	-	-
H3GA0041110	14:79880495-79880495	C	intron_variant	MODIFIER	KCNMA1	ENSSSCG00000010325	Transcript	ENSSSCT00000042465.2	protein_coding	-	44225	-	-	-	-	-	-	-	rs80924583	-	-1	-	HGNC	HGNC:6284	-	-	-	A2	-	-	-	-	-
H3GA0041110	14:79880495-79880495	C	intron_variant	MODIFIER	KCNMA1	ENSSSCG00000010325	Transcript	ENSSSCT00000054031.2	protein_coding	-	44225	-	-	-	-	-	-	-	rs80924583	-	-1	-	HGNC	HGNC:6284	-	-	-	P5	-	-	-	-	-
H3GA0041110	14:79880495-79880495	C	intron_variant	MODIFIER	KCNMA1	ENSSSCG00000010325	Transcript	ENSSSCT00000056413.2	protein_coding	-	44223	-	-	-	-	-	-	-	rs80924583	-	-1	-	HGNC	HGNC:6284	-	-	-	A2	-	-	-	-	-
H3GA0041110	14:79880495-79880495	C	intron_variant	MODIFIER	KCNMA1	ENSSSCG00000010325	Transcript	ENSSSCT00000058903.2	protein_coding	-	44223	-	-	-	-	-	-	-	rs80924583	-	-1	-	HGNC	HGNC:6284	-	-	-	A2	-	-	-	-	-
H3GA0041110	14:79880495-79880495	C	intron_variant	MODIFIER	KCNMA1	ENSSSCG00000010325	Transcript	ENSSSCT00000083395.1	protein_coding	-	44224	-	-	-	-	-	-	-	rs80924583	-	-1	-	HGNC	HGNC:6284	-	-	-	A2	-	-	-	-	-
INRA0045133	14:79899791-79899791	T	intron_variant	MODIFIER	KCNMA1	ENSSSCG00000010325	Transcript	ENSSSCT00000011303.4	protein_coding	-	44226	-	-	-	-	-	-	-	rs328834172	-	-1	-	HGNC	HGNC:6284	-	-	-	A2	-	-	-	-	-
INRA0045133	14:79899791-79899791	T	intron_variant	MODIFIER	KCNMA1	ENSSSCG00000010325	Transcript	ENSSSCT00000036820.2	protein_coding	-	44223	-	-	-	-	-	-	-	rs328834172	-	-1	-	HGNC	HGNC:6284	-	-	-	A2	-	-	-	-	-
INRA0045133	14:79899791-79899791	T	intron_variant	MODIFIER	KCNMA1	ENSSSCG00000010325	Transcript	ENSSSCT00000042465.2	protein_coding	-	44225	-	-	-	-	-	-	-	rs328834172	-	-1	-	HGNC	HGNC:6284	-	-	-	A2	-	-	-	-	-
INRA0045133	14:79899791-79899791	T	intron_variant	MODIFIER	KCNMA1	ENSSSCG00000010325	Transcript	ENSSSCT00000054031.2	protein_coding	-	44225	-	-	-	-	-	-	-	rs328834172	-	-1	-	HGNC	HGNC:6284	-	-	-	P5	-	-	-	-	-
INRA0045133	14:79899791-79899791	T	intron_variant	MODIFIER	KCNMA1	ENSSSCG00000010325	Transcript	ENSSSCT00000056413.2	protein_coding	-	44223	-	-	-	-	-	-	-	rs328834172	-	-1	-	HGNC	HGNC:6284	-	-	-	A2	-	-	-	-	-
INRA0045133	14:79899791-79899791	T	intron_variant	MODIFIER	KCNMA1	ENSSSCG00000010325	Transcript	ENSSSCT00000058903.2	protein_coding	-	44223	-	-	-	-	-	-	-	rs328834172	-	-1	-	HGNC	HGNC:6284	-	-	-	A2	-	-	-	-	-
INRA0045133	14:79899791-79899791	T	intron_variant	MODIFIER	KCNMA1	ENSSSCG00000010325	Transcript	ENSSSCT00000083395.1	protein_coding	-	44224	-	-	-	-	-	-	-	rs328834172	-	-1	-	HGNC	HGNC:6284	-	-	-	A2	-	-	-	-	-
ALGA0079177	14:79982953-79982953	T	intron_variant	MODIFIER	KCNMA1	ENSSSCG00000010325	Transcript	ENSSSCT00000011303.4	protein_coding	-	44226	-	-	-	-	-	-	-	rs80930064	-	-1	-	HGNC	HGNC:6284	-	-	-	A2	-	-	-	-	-
ALGA0079177	14:79982953-79982953	T	intron_variant	MODIFIER	KCNMA1	ENSSSCG00000010325	Transcript	ENSSSCT00000036820.2	protein_coding	-	44223	-	-	-	-	-	-	-	rs80930064	-	-1	-	HGNC	HGNC:6284	-	-	-	A2	-	-	-	-	-
ALGA0079177	14:79982953-79982953	T	intron_variant	MODIFIER	KCNMA1	ENSSSCG00000010325	Transcript	ENSSSCT00000042465.2	protein_coding	-	44225	-	-	-	-	-	-	-	rs80930064	-	-1	-	HGNC	HGNC:6284	-	-	-	A2	-	-	-	-	-
ALGA0079177	14:79982953-79982953	T	intron_variant	MODIFIER	KCNMA1	ENSSSCG00000010325	Transcript	ENSSSCT00000054031.2	protein_coding	-	44225	-	-	-	-	-	-	-	rs80930064	-	-1	-	HGNC	HGNC:6284	-	-	-	P5	-	-	-	-	-
ALGA0079177	14:79982953-79982953	T	intron_variant	MODIFIER	KCNMA1	ENSSSCG00000010325	Transcript	ENSSSCT00000056413.2	protein_coding	-	44223	-	-	-	-	-	-	-	rs80930064	-	-1	-	HGNC	HGNC:6284	-	-	-	A2	-	-	-	-	-
ALGA0079177	14:79982953-79982953	T	intron_variant	MODIFIER	KCNMA1	ENSSSCG00000010325	Transcript	ENSSSCT00000058903.2	protein_coding	-	44223	-	-	-	-	-	-	-	rs80930064	-	-1	-	HGNC	HGNC:6284	-	-	-	A2	-	-	-	-	-
ALGA0079177	14:79982953-79982953	T	intron_variant	MODIFIER	KCNMA1	ENSSSCG00000010325	Transcript	ENSSSCT00000083395.1	protein_coding	-	44224	-	-	-	-	-	-	-	rs80930064	-	-1	-	HGNC	HGNC:6284	-	-	-	A2	-	-	-	-	-
ALGA0079181	14:80004609-80004609	G	intron_variant	MODIFIER	KCNMA1	ENSSSCG00000010325	Transcript	ENSSSCT00000011303.4	protein_coding	-	44226	-	-	-	-	-	-	-	rs80928361	-	-1	-	HGNC	HGNC:6284	-	-	-	A2	-	-	-	-	-
ALGA0079181	14:80004609-80004609	G	intron_variant	MODIFIER	KCNMA1	ENSSSCG00000010325	Transcript	ENSSSCT00000036820.2	protein_coding	-	44223	-	-	-	-	-	-	-	rs80928361	-	-1	-	HGNC	HGNC:6284	-	-	-	A2	-	-	-	-	-
ALGA0079181	14:80004609-80004609	G	intron_variant	MODIFIER	KCNMA1	ENSSSCG00000010325	Transcript	ENSSSCT00000042465.2	protein_coding	-	44225	-	-	-	-	-	-	-	rs80928361	-	-1	-	HGNC	HGNC:6284	-	-	-	A2	-	-	-	-	-
ALGA0079181	14:80004609-80004609	G	intron_variant	MODIFIER	KCNMA1	ENSSSCG00000010325	Transcript	ENSSSCT00000054031.2	protein_coding	-	44225	-	-	-	-	-	-	-	rs80928361	-	-1	-	HGNC	HGNC:6284	-	-	-	P5	-	-	-	-	-
ALGA0079181	14:80004609-80004609	G	intron_variant	MODIFIER	KCNMA1	ENSSSCG00000010325	Transcript	ENSSSCT00000056413.2	protein_coding	-	44223	-	-	-	-	-	-	-	rs80928361	-	-1	-	HGNC	HGNC:6284	-	-	-	A2	-	-	-	-	-
ALGA0079181	14:80004609-80004609	G	intron_variant	MODIFIER	KCNMA1	ENSSSCG00000010325	Transcript	ENSSSCT00000058903.2	protein_coding	-	44223	-	-	-	-	-	-	-	rs80928361	-	-1	-	HGNC	HGNC:6284	-	-	-	A2	-	-	-	-	-
ALGA0079181	14:80004609-80004609	G	intron_variant	MODIFIER	KCNMA1	ENSSSCG00000010325	Transcript	ENSSSCT00000083395.1	protein_coding	-	44224	-	-	-	-	-	-	-	rs80928361	-	-1	-	HGNC	HGNC:6284	-	-	-	A2	-	-	-	-	-
ASGA0064701	14:80059618-80059618	G	intron_variant	MODIFIER	KCNMA1	ENSSSCG00000010325	Transcript	ENSSSCT00000011303.4	protein_coding	-	44226	-	-	-	-	-	-	-	rs80784263	-	-1	-	HGNC	HGNC:6284	-	-	-	A2	-	-	-	-	-
ASGA0064701	14:80059618-80059618	G	intron_variant	MODIFIER	KCNMA1	ENSSSCG00000010325	Transcript	ENSSSCT00000036820.2	protein_coding	-	44223	-	-	-	-	-	-	-	rs80784263	-	-1	-	HGNC	HGNC:6284	-	-	-	A2	-	-	-	-	-
ASGA0064701	14:80059618-80059618	G	upstream_gene_variant	MODIFIER	KCNMA1	ENSSSCG00000010325	Transcript	ENSSSCT00000042465.2	protein_coding	-	-	-	-	-	-	-	-	-	rs80784263	46148	-1	-	HGNC	HGNC:6284	-	-	-	A2	-	-	-	-	-
ASGA0064701	14:80059618-80059618	G	intron_variant	MODIFIER	KCNMA1	ENSSSCG00000010325	Transcript	ENSSSCT00000054031.2	protein_coding	-	44225	-	-	-	-	-	-	-	rs80784263	-	-1	-	HGNC	HGNC:6284	-	-	-	P5	-	-	-	-	-
ASGA0064701	14:80059618-80059618	G	intron_variant	MODIFIER	KCNMA1	ENSSSCG00000010325	Transcript	ENSSSCT00000056413.2	protein_coding	-	44223	-	-	-	-	-	-	-	rs80784263	-	-1	-	HGNC	HGNC:6284	-	-	-	A2	-	-	-	-	-
ASGA0064701	14:80059618-80059618	G	intron_variant	MODIFIER	KCNMA1	ENSSSCG00000010325	Transcript	ENSSSCT00000058903.2	protein_coding	-	44223	-	-	-	-	-	-	-	rs80784263	-	-1	-	HGNC	HGNC:6284	-	-	-	A2	-	-	-	-	-
ASGA0064701	14:80059618-80059618	G	intron_variant	MODIFIER	KCNMA1	ENSSSCG00000010325	Transcript	ENSSSCT00000083395.1	protein_coding	-	44224	-	-	-	-	-	-	-	rs80784263	-	-1	-	HGNC	HGNC:6284	-	-	-	A2	-	-	-	-	-
ASGA0064701	14:80059618-80059618	G	downstream_gene_variant	MODIFIER	-	ENSSSCG00000048875	Transcript	ENSSSCT00000086095.1	pseudogene	-	-	-	-	-	-	-	-	-	rs80784263	43152	-1	-	-	-	-	-	-	-	-	-	-	-	-
WU_10.2_14_86657820	14:80125142-80125142	G	upstream_gene_variant	MODIFIER	KCNMA1	ENSSSCG00000010325	Transcript	ENSSSCT00000011303.4	protein_coding	-	-	-	-	-	-	-	-	-	rs332108185	18884	-1	-	HGNC	HGNC:6284	-	-	-	A2	-	-	-	-	-
WU_10.2_14_86657820	14:80125142-80125142	G	upstream_gene_variant	MODIFIER	KCNMA1	ENSSSCG00000010325	Transcript	ENSSSCT00000036820.2	protein_coding	-	-	-	-	-	-	-	-	-	rs332108185	18884	-1	-	HGNC	HGNC:6284	-	-	-	A2	-	-	-	-	-
WU_10.2_14_86657820	14:80125142-80125142	G	upstream_gene_variant	MODIFIER	KCNMA1	ENSSSCG00000010325	Transcript	ENSSSCT00000054031.2	protein_coding	-	-	-	-	-	-	-	-	-	rs332108185	18884	-1	-	HGNC	HGNC:6284	-	-	-	P5	-	-	-	-	-
WU_10.2_14_86657820	14:80125142-80125142	G	upstream_gene_variant	MODIFIER	KCNMA1	ENSSSCG00000010325	Transcript	ENSSSCT00000056413.2	protein_coding	-	-	-	-	-	-	-	-	-	rs332108185	19046	-1	-	HGNC	HGNC:6284	-	-	-	A2	-	-	-	-	-
WU_10.2_14_86657820	14:80125142-80125142	G	upstream_gene_variant	MODIFIER	KCNMA1	ENSSSCG00000010325	Transcript	ENSSSCT00000058903.2	protein_coding	-	-	-	-	-	-	-	-	-	rs332108185	18884	-1	-	HGNC	HGNC:6284	-	-	-	A2	-	-	-	-	-
WU_10.2_14_86657820	14:80125142-80125142	G	upstream_gene_variant	MODIFIER	KCNMA1	ENSSSCG00000010325	Transcript	ENSSSCT00000083395.1	protein_coding	-	-	-	-	-	-	-	-	-	rs332108185	18884	-1	-	HGNC	HGNC:6284	-	-	-	A2	-	-	-	-	-
WU_10.2_14_86657820	14:80125142-80125142	G	upstream_gene_variant	MODIFIER	-	ENSSSCG00000048875	Transcript	ENSSSCT00000086095.1	pseudogene	-	-	-	-	-	-	-	-	-	rs332108185	21918	-1	-	-	-	-	-	-	-	-	-	-	-	-
H3GA0041549	14:91769946-91769946	G	upstream_gene_variant	MODIFIER	-	ENSSSCG00000041616	Transcript	ENSSSCT00000072172.1	lncRNA	-	-	-	-	-	-	-	-	-	rs80945603	9968	1	-	-	-	-	-	-	-	-	-	-	-	-
H3GA0041558	14:91796353-91796353	G	downstream_gene_variant	MODIFIER	-	ENSSSCG00000041616	Transcript	ENSSSCT00000072172.1	lncRNA	-	-	-	-	-	-	-	-	-	rs80989612	11116	1	-	-	-	-	-	-	-	-	-	-	-	-
MARC0011936	14:91864792-91864792	G	upstream_gene_variant	MODIFIER	-	ENSSSCG00000042761	Transcript	ENSSSCT00000074901.1	lncRNA	-	-	-	-	-	-	-	-	-	rs80832879	46100	1	-	-	-	-	-	-	-	-	-	-	-	-
ASGA0065389	14:91891014-91891014	C	upstream_gene_variant	MODIFIER	-	ENSSSCG00000042761	Transcript	ENSSSCT00000074901.1	lncRNA	-	-	-	-	-	-	-	-	-	rs80870365	19878	1	-	-	-	-	-	-	-	-	-	-	-	-
ALGA0079990	14:91898263-91898263	T	upstream_gene_variant	MODIFIER	-	ENSSSCG00000042761	Transcript	ENSSSCT00000074901.1	lncRNA	-	-	-	-	-	-	-	-	-	rs80894338	12629	1	-	-	-	-	-	-	-	-	-	-	-	-
ALGA0079990	14:91898263-91898263	T	downstream_gene_variant	MODIFIER	-	ENSSSCG00000044878	Transcript	ENSSSCT00000077724.1	lncRNA	-	-	-	-	-	-	-	-	-	rs80894338	45668	-1	-	-	-	-	-	-	-	-	-	-	-	-
INRA0045780	14:91911925-91911925	T	non_coding_transcript_exon_variant	MODIFIER	-	ENSSSCG00000042761	Transcript	ENSSSCT00000074901.1	lncRNA	44229	-	-	-	893	-	-	-	-	rs340559619	-	1	-	-	-	-	-	-	-	-	-	-	-	-
INRA0045780	14:91911925-91911925	T	downstream_gene_variant	MODIFIER	-	ENSSSCG00000044878	Transcript	ENSSSCT00000077724.1	lncRNA	-	-	-	-	-	-	-	-	-	rs340559619	32006	-1	-	-	-	-	-	-	-	-	-	-	-	-
INRA0045780	14:91911925-91911925	T	downstream_gene_variant	MODIFIER	-	ENSSSCG00000042300	Transcript	ENSSSCT00000084440.1	lncRNA	-	-	-	-	-	-	-	-	-	rs340559619	41597	-1	-	-	-	-	-	-	-	-	-	-	-	-
INRA0045783	14:92044215-92044215	A	upstream_gene_variant	MODIFIER	-	ENSSSCG00000043882	Transcript	ENSSSCT00000066467.1	lncRNA	-	-	-	-	-	-	-	-	-	rs329642452	30712	1	-	-	-	-	-	-	-	-	-	-	-	-
INRA0045783	14:92044215-92044215	A	upstream_gene_variant	MODIFIER	-	ENSSSCG00000042300	Transcript	ENSSSCT00000084440.1	lncRNA	-	-	-	-	-	-	-	-	-	rs329642452	44895	-1	-	-	-	-	-	-	-	-	-	-	-	-
ASGA0093262	14:92445913-92445913	A	downstream_gene_variant	MODIFIER	IPMK	ENSSSCG00000040863	Transcript	ENSSSCT00000049506.2	protein_coding	-	-	-	-	-	-	-	-	-	rs81312171	17183	1	-	HGNC	HGNC:20739	-	-	-	P1	-	-	-	-	-
MARC0011234	14:92479031-92479031	A	intergenic_variant	MODIFIER	-	-	-	-	-	-	-	-	-	-	-	-	-	-	rs81257822	-	-	-	-	-	-	-	-	-	-	-	-	-	-
MARC0090892	14:92555056-92555056	T	upstream_gene_variant	MODIFIER	-	ENSSSCG00000042060	Transcript	ENSSSCT00000084176.1	processed_pseudogene	-	-	-	-	-	-	-	-	-	rs81271862	45009	1	-	-	-	-	-	-	-	-	-	-	-	-
DRGA0014281	14:92785105-92785105	A	intergenic_variant	MODIFIER	-	-	-	-	-	-	-	-	-	-	-	-	-	-	rs80800480	-	-	-	-	-	-	-	-	-	-	-	-	-	-
CASI0009035	14:92806581-92806581	G	intergenic_variant	MODIFIER	-	-	-	-	-	-	-	-	-	-	-	-	-	-	rs326435775	-	-	-	-	-	-	-	-	-	-	-	-	-	-
DRGA0014282	14:92822124-92822124	T	intergenic_variant	MODIFIER	-	-	-	-	-	-	-	-	-	-	-	-	-	-	rs80971375	-	-	-	-	-	-	-	-	-	-	-	-	-	-
H3GA0041573	14:92842058-92842058	G	intergenic_variant	MODIFIER	-	-	-	-	-	-	-	-	-	-	-	-	-	-	rs80896071	-	-	-	-	-	-	-	-	-	-	-	-	-	-
INRA0045792	14:92854327-92854327	C	intergenic_variant	MODIFIER	-	-	-	-	-	-	-	-	-	-	-	-	-	-	rs324983457	-	-	-	-	-	-	-	-	-	-	-	-	-	-
ALGA0080004	14:92875961-92875961	G	intergenic_variant	MODIFIER	-	-	-	-	-	-	-	-	-	-	-	-	-	-	rs80882588	-	-	-	-	-	-	-	-	-	-	-	-	-	-
DRGA0014283	14:93011270-93011270	A	intergenic_variant	MODIFIER	-	-	-	-	-	-	-	-	-	-	-	-	-	-	rs80934622	-	-	-	-	-	-	-	-	-	-	-	-	-	-
MARC0056961	14:93047789-93047789	T	intergenic_variant	MODIFIER	-	-	-	-	-	-	-	-	-	-	-	-	-	-	rs80862345	-	-	-	-	-	-	-	-	-	-	-	-	-	-
H3GA0041580	14:93162166-93162166	A	intergenic_variant	MODIFIER	-	-	-	-	-	-	-	-	-	-	-	-	-	-	rs80826236	-	-	-	-	-	-	-	-	-	-	-	-	-	-
DRGA0014290	14:93195616-93195616	T	downstream_gene_variant	MODIFIER	-	ENSSSCG00000044916	Transcript	ENSSSCT00000070873.1	protein_coding	-	-	-	-	-	-	-	-	-	rs80979848	33780	-1	-	-	-	-	-	-	P1	-	-	-	-	-
DRGA0014291	14:93216469-93216469	G	downstream_gene_variant	MODIFIER	-	ENSSSCG00000044916	Transcript	ENSSSCT00000070873.1	protein_coding	-	-	-	-	-	-	-	-	-	rs80865361	12927	-1	-	-	-	-	-	-	P1	-	-	-	-	-
ALGA0080025	14:93359359-93359359	A	3_prime_UTR_variant	MODIFIER	-	ENSSSCG00000044126	Transcript	ENSSSCT00000077038.1	protein_coding	44197	-	-	-	4500	-	-	-	-	rs80856605	-	1	-	-	-	-	-	-	P1	-	-	-	-	-
ALGA0080029	14:93400169-93400169	G	downstream_gene_variant	MODIFIER	-	ENSSSCG00000044126	Transcript	ENSSSCT00000077038.1	protein_coding	-	-	-	-	-	-	-	-	-	rs80847502	38925	1	-	-	-	-	-	-	P1	-	-	-	-	-
ALGA0080030	14:93423813-93423813	T	intergenic_variant	MODIFIER	-	-	-	-	-	-	-	-	-	-	-	-	-	-	rs80831455	-	-	-	-	-	-	-	-	-	-	-	-	-	-
INRA0045816	14:93492152-93492152	G	intergenic_variant	MODIFIER	-	-	-	-	-	-	-	-	-	-	-	-	-	-	rs333422517	-	-	-	-	-	-	-	-	-	-	-	-	-	-
ALGA0080034	14:93504435-93504435	T	downstream_gene_variant	MODIFIER	-	ENSSSCG00000045253	Transcript	ENSSSCT00000071394.1	lncRNA	-	-	-	-	-	-	-	-	-	rs80987779	48106	-1	-	-	-	-	-	-	-	-	-	-	-	-
ALGA0080038	14:93719247-93719247	G	upstream_gene_variant	MODIFIER	-	ENSSSCG00000045038	Transcript	ENSSSCT00000080968.1	processed_pseudogene	-	-	-	-	-	-	-	-	-	rs80849902	47307	-1	-	-	-	-	-	-	-	-	-	-	-	-
SIRI0000335	14:93791977-93791977	G	intergenic_variant	MODIFIER	-	-	-	-	-	-	-	-	-	-	-	-	-	-	rs330857593	-	-	-	-	-	-	-	-	-	-	-	-	-	-
ASGA0101253	14:93827265-93827265	A	intergenic_variant	MODIFIER	-	-	-	-	-	-	-	-	-	-	-	-	-	-	rs80900031	-	-	-	-	-	-	-	-	-	-	-	-	-	-
ALGA0080040	14:93892965-93892965	T	intergenic_variant	MODIFIER	-	-	-	-	-	-	-	-	-	-	-	-	-	-	rs80950932	-	-	-	-	-	-	-	-	-	-	-	-	-	-
INRA0045833	14:93912157-93912157	C	intergenic_variant	MODIFIER	-	-	-	-	-	-	-	-	-	-	-	-	-	-	rs323981503	-	-	-	-	-	-	-	-	-	-	-	-	-	-
ALGA0080043	14:94163676-94163676	G	upstream_gene_variant	MODIFIER	-	ENSSSCG00000047077	Transcript	ENSSSCT00000087420.1	protein_coding	-	-	-	-	-	-	-	-	-	rs81451368	43688	-1	-	-	-	-	-	-	P1	-	-	-	-	-
ALGA0080047	14:94241640-94241640	C	intergenic_variant	MODIFIER	-	-	-	-	-	-	-	-	-	-	-	-	-	-	rs81451371	-	-	-	-	-	-	-	-	-	-	-	-	-	-
DRGA0014300	14:94262728-94262728	C	intergenic_variant	MODIFIER	-	-	-	-	-	-	-	-	-	-	-	-	-	-	rs80812682	-	-	-	-	-	-	-	-	-	-	-	-	-	-
ALGA0080049	14:94304462-94304462	C	intergenic_variant	MODIFIER	-	-	-	-	-	-	-	-	-	-	-	-	-	-	rs81451375	-	-	-	-	-	-	-	-	-	-	-	-	-	-
INRA0045843	14:94332518-94332518	A	intergenic_variant	MODIFIER	-	-	-	-	-	-	-	-	-	-	-	-	-	-	rs341772608	-	-	-	-	-	-	-	-	-	-	-	-	-	-
DRGA0014301	14:94372353-94372353	A	intergenic_variant	MODIFIER	-	-	-	-	-	-	-	-	-	-	-	-	-	-	rs80976368	-	-	-	-	-	-	-	-	-	-	-	-	-	-
DRGA0014304	14:94481614-94481614	A	intergenic_variant	MODIFIER	-	-	-	-	-	-	-	-	-	-	-	-	-	-	rs80843530	-	-	-	-	-	-	-	-	-	-	-	-	-	-
DRGA0014307	14:94522142-94522142	G	intergenic_variant	MODIFIER	-	-	-	-	-	-	-	-	-	-	-	-	-	-	rs80849559	-	-	-	-	-	-	-	-	-	-	-	-	-	-
ASGA0065430	14:94579379-94579379	C	intergenic_variant	MODIFIER	-	-	-	-	-	-	-	-	-	-	-	-	-	-	rs80883031	-	-	-	-	-	-	-	-	-	-	-	-	-	-
ALGA0080055	14:94657335-94657335	A	downstream_gene_variant	MODIFIER	-	ENSSSCG00000050931	Transcript	ENSSSCT00000079479.1	lncRNA	-	-	-	-	-	-	-	-	-	rs80826029	2469	-1	-	-	-	-	-	-	-	-	-	-	-	-
MARC0104305	14:94702279-94702279	T	upstream_gene_variant	MODIFIER	-	ENSSSCG00000050931	Transcript	ENSSSCT00000079479.1	lncRNA	-	-	-	-	-	-	-	-	-	rs80887693	32374	-1	-	-	-	-	-	-	-	-	-	-	-	-
ALGA0080059	14:94755484-94755484	T	upstream_gene_variant	MODIFIER	-	ENSSSCG00000041630	Transcript	ENSSSCT00000079537.1	lncRNA	-	-	-	-	-	-	-	-	-	rs80953219	21282	1	-	-	-	-	-	-	-	-	-	-	-	-
ALGA0080059	14:94755484-94755484	T	downstream_gene_variant	MODIFIER	-	ENSSSCG00000043110	Transcript	ENSSSCT00000084305.1	lncRNA	-	-	-	-	-	-	-	-	-	rs80953219	20479	-1	-	-	-	-	-	-	-	-	-	-	-	-
ALGA0080059	14:94755484-94755484	T	upstream_gene_variant	MODIFIER	-	ENSSSCG00000041630	Transcript	ENSSSCT00000090035.1	lncRNA	-	-	-	-	-	-	-	-	-	rs80953219	21359	1	-	-	-	-	-	-	-	-	-	-	-	-
DRGA0014309	14:94772351-94772351	C	upstream_gene_variant	MODIFIER	-	ENSSSCG00000041630	Transcript	ENSSSCT00000079537.1	lncRNA	-	-	-	-	-	-	-	-	-	rs80948739	4415	1	-	-	-	-	-	-	-	-	-	-	-	-
DRGA0014309	14:94772351-94772351	C	downstream_gene_variant	MODIFIER	-	ENSSSCG00000043110	Transcript	ENSSSCT00000084305.1	lncRNA	-	-	-	-	-	-	-	-	-	rs80948739	3612	-1	-	-	-	-	-	-	-	-	-	-	-	-
DRGA0014309	14:94772351-94772351	C	upstream_gene_variant	MODIFIER	-	ENSSSCG00000041630	Transcript	ENSSSCT00000090035.1	lncRNA	-	-	-	-	-	-	-	-	-	rs80948739	4492	1	-	-	-	-	-	-	-	-	-	-	-	-
ALGA0080062	14:94798669-94798669	C	downstream_gene_variant	MODIFIER	-	ENSSSCG00000041630	Transcript	ENSSSCT00000079537.1	lncRNA	-	-	-	-	-	-	-	-	-	rs80792088	17549	1	-	-	-	-	-	-	-	-	-	-	-	-
ALGA0080062	14:94798669-94798669	C	upstream_gene_variant	MODIFIER	-	ENSSSCG00000043110	Transcript	ENSSSCT00000084305.1	lncRNA	-	-	-	-	-	-	-	-	-	rs80792088	19959	-1	-	-	-	-	-	-	-	-	-	-	-	-
ALGA0080062	14:94798669-94798669	C	downstream_gene_variant	MODIFIER	-	ENSSSCG00000041630	Transcript	ENSSSCT00000090035.1	lncRNA	-	-	-	-	-	-	-	-	-	rs80792088	19592	1	-	-	-	-	-	-	-	-	-	-	-	-
ASGA0065434	14:94846149-94846149	T	intergenic_variant	MODIFIER	-	-	-	-	-	-	-	-	-	-	-	-	-	-	rs80848031	-	-	-	-	-	-	-	-	-	-	-	-	-	-
ASGA0065436	14:94877725-94877725	T	upstream_gene_variant	MODIFIER	-	ENSSSCG00000043392	Transcript	ENSSSCT00000079573.1	lncRNA	-	-	-	-	-	-	-	-	-	rs80880687	30540	1	-	-	-	-	-	-	-	-	-	-	-	-
ALGA0080071	14:94902136-94902136	T	upstream_gene_variant	MODIFIER	-	ENSSSCG00000043392	Transcript	ENSSSCT00000079573.1	lncRNA	-	-	-	-	-	-	-	-	-	rs80809280	6129	1	-	-	-	-	-	-	-	-	-	-	-	-
ASGA0065440	14:95016903-95016903	T	intergenic_variant	MODIFIER	-	-	-	-	-	-	-	-	-	-	-	-	-	-	rs80882992	-	-	-	-	-	-	-	-	-	-	-	-	-	-
ASGA0065444	14:95271050-95271050	A	intergenic_variant	MODIFIER	-	-	-	-	-	-	-	-	-	-	-	-	-	-	rs80983164	-	-	-	-	-	-	-	-	-	-	-	-	-	-
INRA0045892	14:95407302-95407302	T	upstream_gene_variant	MODIFIER	-	ENSSSCG00000043054	Transcript	ENSSSCT00000069600.1	protein_coding	-	-	-	-	-	-	-	-	-	rs320868569	12800	-1	-	-	-	-	-	-	P1	-	-	-	-	-
INRA0045892	14:95407302-95407302	T	upstream_gene_variant	MODIFIER	-	ENSSSCG00000041260	Transcript	ENSSSCT00000072032.1	pseudogene	-	-	-	-	-	-	-	-	-	rs320868569	47762	-1	-	-	-	-	-	-	-	-	-	-	-	-
ALGA0080094	14:95416084-95416084	A	upstream_gene_variant	MODIFIER	-	ENSSSCG00000043054	Transcript	ENSSSCT00000069600.1	protein_coding	-	-	-	-	-	-	-	-	-	rs80874671	21582	-1	-	-	-	-	-	-	P1	-	-	-	-	-
INRA0045898	14:95431827-95431827	A	upstream_gene_variant	MODIFIER	-	ENSSSCG00000043054	Transcript	ENSSSCT00000069600.1	protein_coding	-	-	-	-	-	-	-	-	-	rs338109153	37325	-1	-	-	-	-	-	-	P1	-	-	-	-	-
MARC0070934	14:95454479-95454479	T	intergenic_variant	MODIFIER	-	-	-	-	-	-	-	-	-	-	-	-	-	-	rs80877013	-	-	-	-	-	-	-	-	-	-	-	-	-	-
ASGA0065448	14:95548212-95548212	A	intron_variant	MODIFIER	-	ENSSSCG00000010426	Transcript	ENSSSCT00000011410.4	protein_coding	-	1/36	-	-	-	-	-	-	-	rs80842836	-	1	-	-	-	-	-	-	-	-	-	-	-	-
ASGA0065448	14:95548212-95548212	A	intron_variant	MODIFIER	-	ENSSSCG00000046241	Transcript	ENSSSCT00000075115.1	protein_coding	-	44200	-	-	-	-	-	-	-	rs80842836	-	1	-	-	-	-	-	-	P1	-	-	-	-	-
ASGA0065448	14:95548212-95548212	A	intron_variant	MODIFIER	-	ENSSSCG00000010426	Transcript	ENSSSCT00000075842.1	protein_coding	-	44245	-	-	-	-	-	-	-	rs80842836	-	1	-	-	-	-	-	-	P1	-	-	-	-	-
ASGA0065448	14:95548212-95548212	A	intron_variant	MODIFIER	-	ENSSSCG00000010426	Transcript	ENSSSCT00000077380.1	protein_coding	-	44239	-	-	-	-	-	-	-	rs80842836	-	1	-	-	-	-	-	-	-	-	-	-	-	-
ASGA0065448	14:95548212-95548212	A	intron_variant	MODIFIER	-	ENSSSCG00000010426	Transcript	ENSSSCT00000088268.1	protein_coding	-	44238	-	-	-	-	-	-	-	rs80842836	-	1	-	-	-	-	-	-	-	-	-	-	-	-
ALGA0080103	14:95602604-95602604	A	intron_variant	MODIFIER	-	ENSSSCG00000010426	Transcript	ENSSSCT00000011410.4	protein_coding	-	1/36	-	-	-	-	-	-	-	rs80948777	-	1	-	-	-	-	-	-	-	-	-	-	-	-
ALGA0080103	14:95602604-95602604	A	intron_variant	MODIFIER	-	ENSSSCG00000046241	Transcript	ENSSSCT00000075115.1	protein_coding	-	44200	-	-	-	-	-	-	-	rs80948777	-	1	-	-	-	-	-	-	P1	-	-	-	-	-
ALGA0080103	14:95602604-95602604	A	intron_variant	MODIFIER	-	ENSSSCG00000010426	Transcript	ENSSSCT00000075842.1	protein_coding	-	44245	-	-	-	-	-	-	-	rs80948777	-	1	-	-	-	-	-	-	P1	-	-	-	-	-
ALGA0080103	14:95602604-95602604	A	intron_variant	MODIFIER	-	ENSSSCG00000010426	Transcript	ENSSSCT00000077380.1	protein_coding	-	44239	-	-	-	-	-	-	-	rs80948777	-	1	-	-	-	-	-	-	-	-	-	-	-	-
ALGA0080103	14:95602604-95602604	A	intron_variant	MODIFIER	-	ENSSSCG00000010426	Transcript	ENSSSCT00000088268.1	protein_coding	-	44238	-	-	-	-	-	-	-	rs80948777	-	1	-	-	-	-	-	-	-	-	-	-	-	-
DRGA0014327	14:95673385-95673385	T	intron_variant	MODIFIER	-	ENSSSCG00000010426	Transcript	ENSSSCT00000011410.4	protein_coding	-	2/36	-	-	-	-	-	-	-	rs81300945	-	1	-	-	-	-	-	-	-	-	-	-	-	-
DRGA0014327	14:95673385-95673385	T	intron_variant	MODIFIER	-	ENSSSCG00000046241	Transcript	ENSSSCT00000075115.1	protein_coding	-	44259	-	-	-	-	-	-	-	rs81300945	-	1	-	-	-	-	-	-	P1	-	-	-	-	-
DRGA0014327	14:95673385-95673385	T	intron_variant	MODIFIER	-	ENSSSCG00000010426	Transcript	ENSSSCT00000075842.1	protein_coding	-	44273	-	-	-	-	-	-	-	rs81300945	-	1	-	-	-	-	-	-	P1	-	-	-	-	-
DRGA0014327	14:95673385-95673385	T	intron_variant	MODIFIER	-	ENSSSCG00000010426	Transcript	ENSSSCT00000077380.1	protein_coding	-	44267	-	-	-	-	-	-	-	rs81300945	-	1	-	-	-	-	-	-	-	-	-	-	-	-
DRGA0014327	14:95673385-95673385	T	intron_variant	MODIFIER	-	ENSSSCG00000010426	Transcript	ENSSSCT00000088268.1	protein_coding	-	44266	-	-	-	-	-	-	-	rs81300945	-	1	-	-	-	-	-	-	-	-	-	-	-	-
ALGA0080105	14:95699384-95699384	T	intron_variant	MODIFIER	-	ENSSSCG00000010426	Transcript	ENSSSCT00000011410.4	protein_coding	-	2/36	-	-	-	-	-	-	-	rs80988799	-	1	-	-	-	-	-	-	-	-	-	-	-	-
ALGA0080105	14:95699384-95699384	T	intron_variant	MODIFIER	-	ENSSSCG00000046241	Transcript	ENSSSCT00000075115.1	protein_coding	-	44259	-	-	-	-	-	-	-	rs80988799	-	1	-	-	-	-	-	-	P1	-	-	-	-	-
ALGA0080105	14:95699384-95699384	T	intron_variant	MODIFIER	-	ENSSSCG00000010426	Transcript	ENSSSCT00000075842.1	protein_coding	-	44273	-	-	-	-	-	-	-	rs80988799	-	1	-	-	-	-	-	-	P1	-	-	-	-	-
ALGA0080105	14:95699384-95699384	T	intron_variant	MODIFIER	-	ENSSSCG00000010426	Transcript	ENSSSCT00000077380.1	protein_coding	-	44267	-	-	-	-	-	-	-	rs80988799	-	1	-	-	-	-	-	-	-	-	-	-	-	-
ALGA0080105	14:95699384-95699384	T	intron_variant	MODIFIER	-	ENSSSCG00000010426	Transcript	ENSSSCT00000088268.1	protein_coding	-	44266	-	-	-	-	-	-	-	rs80988799	-	1	-	-	-	-	-	-	-	-	-	-	-	-
INRA0045911	14:95727625-95727625	C	intron_variant	MODIFIER	-	ENSSSCG00000010426	Transcript	ENSSSCT00000011410.4	protein_coding	-	2/36	-	-	-	-	-	-	-	rs329753844	-	1	-	-	-	-	-	-	-	-	-	-	-	-
INRA0045911	14:95727625-95727625	C	intron_variant	MODIFIER	-	ENSSSCG00000046241	Transcript	ENSSSCT00000075115.1	protein_coding	-	44259	-	-	-	-	-	-	-	rs329753844	-	1	-	-	-	-	-	-	P1	-	-	-	-	-
INRA0045911	14:95727625-95727625	C	intron_variant	MODIFIER	-	ENSSSCG00000010426	Transcript	ENSSSCT00000075842.1	protein_coding	-	44273	-	-	-	-	-	-	-	rs329753844	-	1	-	-	-	-	-	-	P1	-	-	-	-	-
INRA0045911	14:95727625-95727625	C	intron_variant	MODIFIER	-	ENSSSCG00000010426	Transcript	ENSSSCT00000077380.1	protein_coding	-	44267	-	-	-	-	-	-	-	rs329753844	-	1	-	-	-	-	-	-	-	-	-	-	-	-
INRA0045911	14:95727625-95727625	C	intron_variant	MODIFIER	-	ENSSSCG00000010426	Transcript	ENSSSCT00000088268.1	protein_coding	-	44266	-	-	-	-	-	-	-	rs329753844	-	1	-	-	-	-	-	-	-	-	-	-	-	-
ALGA0080107	14:95750805-95750805	A	intron_variant	MODIFIER	-	ENSSSCG00000010426	Transcript	ENSSSCT00000011410.4	protein_coding	-	2/36	-	-	-	-	-	-	-	rs80927948	-	1	-	-	-	-	-	-	-	-	-	-	-	-
ALGA0080107	14:95750805-95750805	A	intron_variant	MODIFIER	-	ENSSSCG00000046241	Transcript	ENSSSCT00000075115.1	protein_coding	-	44259	-	-	-	-	-	-	-	rs80927948	-	1	-	-	-	-	-	-	P1	-	-	-	-	-
ALGA0080107	14:95750805-95750805	A	intron_variant	MODIFIER	-	ENSSSCG00000010426	Transcript	ENSSSCT00000075842.1	protein_coding	-	44273	-	-	-	-	-	-	-	rs80927948	-	1	-	-	-	-	-	-	P1	-	-	-	-	-
ALGA0080107	14:95750805-95750805	A	intron_variant	MODIFIER	-	ENSSSCG00000010426	Transcript	ENSSSCT00000077380.1	protein_coding	-	44267	-	-	-	-	-	-	-	rs80927948	-	1	-	-	-	-	-	-	-	-	-	-	-	-
ALGA0080107	14:95750805-95750805	A	intron_variant	MODIFIER	-	ENSSSCG00000010426	Transcript	ENSSSCT00000088268.1	protein_coding	-	44266	-	-	-	-	-	-	-	rs80927948	-	1	-	-	-	-	-	-	-	-	-	-	-	-
ASGA0065455	14:95802401-95802401	C	intron_variant	MODIFIER	-	ENSSSCG00000010426	Transcript	ENSSSCT00000011410.4	protein_coding	-	4/36	-	-	-	-	-	-	-	rs80998755	-	1	-	-	-	-	-	-	-	-	-	-	-	-
ASGA0065455	14:95802401-95802401	C	intron_variant	MODIFIER	-	ENSSSCG00000046241	Transcript	ENSSSCT00000075115.1	protein_coding	-	44290	-	-	-	-	-	-	-	rs80998755	-	1	-	-	-	-	-	-	P1	-	-	-	-	-
ASGA0065455	14:95802401-95802401	C	intron_variant	MODIFIER	-	ENSSSCG00000010426	Transcript	ENSSSCT00000075842.1	protein_coding	-	44304	-	-	-	-	-	-	-	rs80998755	-	1	-	-	-	-	-	-	P1	-	-	-	-	-
ASGA0065455	14:95802401-95802401	C	intron_variant	MODIFIER	-	ENSSSCG00000010426	Transcript	ENSSSCT00000077380.1	protein_coding	-	44298	-	-	-	-	-	-	-	rs80998755	-	1	-	-	-	-	-	-	-	-	-	-	-	-
ASGA0065455	14:95802401-95802401	C	intron_variant	MODIFIER	-	ENSSSCG00000010426	Transcript	ENSSSCT00000088268.1	protein_coding	-	44297	-	-	-	-	-	-	-	rs80998755	-	1	-	-	-	-	-	-	-	-	-	-	-	-
ALGA0080111	14:95823015-95823015	T	intron_variant	MODIFIER	-	ENSSSCG00000010426	Transcript	ENSSSCT00000011410.4	protein_coding	-	4/36	-	-	-	-	-	-	-	rs80986431	-	1	-	-	-	-	-	-	-	-	-	-	-	-
ALGA0080111	14:95823015-95823015	T	intron_variant	MODIFIER	-	ENSSSCG00000046241	Transcript	ENSSSCT00000075115.1	protein_coding	-	44290	-	-	-	-	-	-	-	rs80986431	-	1	-	-	-	-	-	-	P1	-	-	-	-	-
ALGA0080111	14:95823015-95823015	T	intron_variant	MODIFIER	-	ENSSSCG00000010426	Transcript	ENSSSCT00000075842.1	protein_coding	-	44304	-	-	-	-	-	-	-	rs80986431	-	1	-	-	-	-	-	-	P1	-	-	-	-	-
ALGA0080111	14:95823015-95823015	T	intron_variant	MODIFIER	-	ENSSSCG00000010426	Transcript	ENSSSCT00000077380.1	protein_coding	-	44298	-	-	-	-	-	-	-	rs80986431	-	1	-	-	-	-	-	-	-	-	-	-	-	-
ALGA0080111	14:95823015-95823015	T	intron_variant	MODIFIER	-	ENSSSCG00000010426	Transcript	ENSSSCT00000088268.1	protein_coding	-	44297	-	-	-	-	-	-	-	rs80986431	-	1	-	-	-	-	-	-	-	-	-	-	-	-
ASGA0065461	14:95960756-95960756	C	intron_variant	MODIFIER	-	ENSSSCG00000010426	Transcript	ENSSSCT00000011410.4	protein_coding	-	6/36	-	-	-	-	-	-	-	rs80946257	-	1	-	-	-	-	-	-	-	-	-	-	-	-
ASGA0065461	14:95960756-95960756	C	downstream_gene_variant	MODIFIER	-	ENSSSCG00000046241	Transcript	ENSSSCT00000075115.1	protein_coding	-	-	-	-	-	-	-	-	-	rs80946257	35129	1	-	-	-	-	-	-	P1	-	-	-	-	-
ASGA0065461	14:95960756-95960756	C	intron_variant	MODIFIER	-	ENSSSCG00000010426	Transcript	ENSSSCT00000075842.1	protein_coding	-	44365	-	-	-	-	-	-	-	rs80946257	-	1	-	-	-	-	-	-	P1	-	-	-	-	-
ASGA0065461	14:95960756-95960756	C	intron_variant	MODIFIER	-	ENSSSCG00000010426	Transcript	ENSSSCT00000077380.1	protein_coding	-	44359	-	-	-	-	-	-	-	rs80946257	-	1	-	-	-	-	-	-	-	-	-	-	-	-
ASGA0065461	14:95960756-95960756	C	intron_variant	MODIFIER	-	ENSSSCG00000010426	Transcript	ENSSSCT00000088268.1	protein_coding	-	44358	-	-	-	-	-	-	-	rs80946257	-	1	-	-	-	-	-	-	-	-	-	-	-	-
INRA0045934	14:95978860-95978860	T	intron_variant	MODIFIER	-	ENSSSCG00000010426	Transcript	ENSSSCT00000011410.4	protein_coding	-	8/36	-	-	-	-	-	-	-	rs325003478	-	1	-	-	-	-	-	-	-	-	-	-	-	-
INRA0045934	14:95978860-95978860	T	intron_variant	MODIFIER	-	ENSSSCG00000010426	Transcript	ENSSSCT00000075842.1	protein_coding	-	44426	-	-	-	-	-	-	-	rs325003478	-	1	-	-	-	-	-	-	P1	-	-	-	-	-
INRA0045934	14:95978860-95978860	T	intron_variant	MODIFIER	-	ENSSSCG00000010426	Transcript	ENSSSCT00000077380.1	protein_coding	-	44420	-	-	-	-	-	-	-	rs325003478	-	1	-	-	-	-	-	-	-	-	-	-	-	-
INRA0045934	14:95978860-95978860	T	intron_variant	MODIFIER	-	ENSSSCG00000010426	Transcript	ENSSSCT00000088268.1	protein_coding	-	44419	-	-	-	-	-	-	-	rs325003478	-	1	-	-	-	-	-	-	-	-	-	-	-	-
ALGA0080128	14:96037223-96037223	T	intron_variant	MODIFIER	-	ENSSSCG00000010426	Transcript	ENSSSCT00000011410.4	protein_coding	-	9/36	-	-	-	-	-	-	-	rs80864477	-	1	-	-	-	-	-	-	-	-	-	-	-	-
ALGA0080128	14:96037223-96037223	T	intron_variant	MODIFIER	-	ENSSSCG00000010426	Transcript	ENSSSCT00000075842.1	protein_coding	-	44457	-	-	-	-	-	-	-	rs80864477	-	1	-	-	-	-	-	-	P1	-	-	-	-	-
ALGA0080128	14:96037223-96037223	T	intron_variant	MODIFIER	-	ENSSSCG00000010426	Transcript	ENSSSCT00000077380.1	protein_coding	-	44451	-	-	-	-	-	-	-	rs80864477	-	1	-	-	-	-	-	-	-	-	-	-	-	-
ALGA0080128	14:96037223-96037223	T	intron_variant	MODIFIER	-	ENSSSCG00000010426	Transcript	ENSSSCT00000088268.1	protein_coding	-	44450	-	-	-	-	-	-	-	rs80864477	-	1	-	-	-	-	-	-	-	-	-	-	-	-
ALGA0080132	14:96110724-96110724	T	intron_variant	MODIFIER	-	ENSSSCG00000010426	Transcript	ENSSSCT00000011410.4	protein_coding	-	14/36	-	-	-	-	-	-	-	rs81000106	-	1	-	-	-	-	-	-	-	-	-	-	-	-
ALGA0080132	14:96110724-96110724	T	intron_variant	MODIFIER	-	ENSSSCG00000010426	Transcript	ENSSSCT00000075842.1	protein_coding	-	14/18	-	-	-	-	-	-	-	rs81000106	-	1	-	-	-	-	-	-	P1	-	-	-	-	-
ALGA0080132	14:96110724-96110724	T	intron_variant	MODIFIER	-	ENSSSCG00000010426	Transcript	ENSSSCT00000077380.1	protein_coding	-	44542	-	-	-	-	-	-	-	rs81000106	-	1	-	-	-	-	-	-	-	-	-	-	-	-
ALGA0080132	14:96110724-96110724	T	intron_variant	MODIFIER	-	ENSSSCG00000010426	Transcript	ENSSSCT00000088268.1	protein_coding	-	44511	-	-	-	-	-	-	-	rs81000106	-	1	-	-	-	-	-	-	-	-	-	-	-	-
H3GA0041604	14:96156590-96156590	A	intron_variant	MODIFIER	-	ENSSSCG00000010426	Transcript	ENSSSCT00000011410.4	protein_coding	-	16/36	-	-	-	-	-	-	-	rs80813087	-	1	-	-	-	-	-	-	-	-	-	-	-	-
H3GA0041604	14:96156590-96156590	A	intron_variant	MODIFIER	-	ENSSSCG00000010426	Transcript	ENSSSCT00000075842.1	protein_coding	-	16/18	-	-	-	-	-	-	-	rs80813087	-	1	-	-	-	-	-	-	P1	-	-	-	-	-
H3GA0041604	14:96156590-96156590	A	intron_variant	MODIFIER	-	ENSSSCG00000010426	Transcript	ENSSSCT00000077380.1	protein_coding	-	44542	-	-	-	-	-	-	-	rs80813087	-	1	-	-	-	-	-	-	-	-	-	-	-	-
H3GA0041604	14:96156590-96156590	A	intron_variant	MODIFIER	-	ENSSSCG00000010426	Transcript	ENSSSCT00000088268.1	protein_coding	-	44511	-	-	-	-	-	-	-	rs80813087	-	1	-	-	-	-	-	-	-	-	-	-	-	-
ALGA0080136	14:96179900-96179900	T	intron_variant	MODIFIER	-	ENSSSCG00000010426	Transcript	ENSSSCT00000011410.4	protein_coding	-	19/36	-	-	-	-	-	-	-	rs80919359	-	1	-	-	-	-	-	-	-	-	-	-	-	-
ALGA0080136	14:96179900-96179900	T	intron_variant	MODIFIER	-	ENSSSCG00000010426	Transcript	ENSSSCT00000075842.1	protein_coding	-	18/18	-	-	-	-	-	-	-	rs80919359	-	1	-	-	-	-	-	-	P1	-	-	-	-	-
ALGA0080136	14:96179900-96179900	T	intron_variant	MODIFIER	-	ENSSSCG00000010426	Transcript	ENSSSCT00000077380.1	protein_coding	-	44542	-	-	-	-	-	-	-	rs80919359	-	1	-	-	-	-	-	-	-	-	-	-	-	-
ALGA0080136	14:96179900-96179900	T	intron_variant	MODIFIER	-	ENSSSCG00000010426	Transcript	ENSSSCT00000088268.1	protein_coding	-	44511	-	-	-	-	-	-	-	rs80919359	-	1	-	-	-	-	-	-	-	-	-	-	-	-
ASGA0065470	14:96217934-96217934	G	intron_variant	MODIFIER	-	ENSSSCG00000010426	Transcript	ENSSSCT00000011410.4	protein_coding	-	21/36	-	-	-	-	-	-	-	rs80874706	-	1	-	-	-	-	-	-	-	-	-	-	-	-
ASGA0065470	14:96217934-96217934	G	intron_variant	MODIFIER	-	ENSSSCG00000010426	Transcript	ENSSSCT00000075842.1	protein_coding	-	18/18	-	-	-	-	-	-	-	rs80874706	-	1	-	-	-	-	-	-	P1	-	-	-	-	-
ASGA0065470	14:96217934-96217934	G	intron_variant	MODIFIER	-	ENSSSCG00000010426	Transcript	ENSSSCT00000077380.1	protein_coding	-	44542	-	-	-	-	-	-	-	rs80874706	-	1	-	-	-	-	-	-	-	-	-	-	-	-
ASGA0065470	14:96217934-96217934	G	intron_variant	MODIFIER	-	ENSSSCG00000010426	Transcript	ENSSSCT00000088268.1	protein_coding	-	44511	-	-	-	-	-	-	-	rs80874706	-	1	-	-	-	-	-	-	-	-	-	-	-	-
INRA0045948	14:96277615-96277615	G	intron_variant	MODIFIER	-	ENSSSCG00000010426	Transcript	ENSSSCT00000011410.4	protein_coding	-	26/36	-	-	-	-	-	-	-	rs340420718	-	1	-	-	-	-	-	-	-	-	-	-	-	-
INRA0045948	14:96277615-96277615	G	intron_variant	MODIFIER	-	ENSSSCG00000010426	Transcript	ENSSSCT00000075842.1	protein_coding	-	18/18	-	-	-	-	-	-	-	rs340420718	-	1	-	-	-	-	-	-	P1	-	-	-	-	-
INRA0045948	14:96277615-96277615	G	intron_variant	MODIFIER	-	ENSSSCG00000010426	Transcript	ENSSSCT00000077380.1	protein_coding	-	44542	-	-	-	-	-	-	-	rs340420718	-	1	-	-	-	-	-	-	-	-	-	-	-	-
INRA0045948	14:96277615-96277615	G	intron_variant	MODIFIER	-	ENSSSCG00000010426	Transcript	ENSSSCT00000088268.1	protein_coding	-	44511	-	-	-	-	-	-	-	rs340420718	-	1	-	-	-	-	-	-	-	-	-	-	-	-
ALGA0080141	14:96391104-96391104	G	downstream_gene_variant	MODIFIER	-	ENSSSCG00000010426	Transcript	ENSSSCT00000011410.4	protein_coding	-	-	-	-	-	-	-	-	-	rs80820044	1306	1	-	-	-	-	-	-	-	-	-	-	-	-
ALGA0080141	14:96391104-96391104	G	downstream_gene_variant	MODIFIER	-	ENSSSCG00000010426	Transcript	ENSSSCT00000075842.1	protein_coding	-	-	-	-	-	-	-	-	-	rs80820044	4405	1	-	-	-	-	-	-	P1	-	-	-	-	-
ALGA0080141	14:96391104-96391104	G	downstream_gene_variant	MODIFIER	-	ENSSSCG00000010426	Transcript	ENSSSCT00000077380.1	protein_coding	-	-	-	-	-	-	-	-	-	rs80820044	4405	1	-	-	-	-	-	-	-	-	-	-	-	-
ALGA0080141	14:96391104-96391104	G	downstream_gene_variant	MODIFIER	-	ENSSSCG00000010426	Transcript	ENSSSCT00000088268.1	protein_coding	-	-	-	-	-	-	-	-	-	rs80820044	4405	1	-	-	-	-	-	-	-	-	-	-	-	-
ALGA0080142	14:96448328-96448328	T	downstream_gene_variant	MODIFIER	-	ENSSSCG00000036144	Transcript	ENSSSCT00000046370.2	lncRNA	-	-	-	-	-	-	-	-	-	rs80891507	12595	-1	-	-	-	-	-	-	-	-	-	-	-	-
DRGA0014351	14:96524991-96524991	A	intron_variant,non_coding_transcript_variant	MODIFIER	-	ENSSSCG00000036144	Transcript	ENSSSCT00000046370.2	lncRNA	-	44230	-	-	-	-	-	-	-	rs80866360	-	-1	-	-	-	-	-	-	-	-	-	-	-	-
DRGA0014351	14:96524991-96524991	A	downstream_gene_variant	MODIFIER	-	ENSSSCG00000045025	Transcript	ENSSSCT00000066796.1	lncRNA	-	-	-	-	-	-	-	-	-	rs80866360	968	1	-	-	-	-	-	-	-	-	-	-	-	-
H3GA0041609	14:96545993-96545993	C	intron_variant,non_coding_transcript_variant	MODIFIER	-	ENSSSCG00000036144	Transcript	ENSSSCT00000046370.2	lncRNA	-	44230	-	-	-	-	-	-	-	rs81449344	-	-1	-	-	-	-	-	-	-	-	-	-	-	-
H3GA0041609	14:96545993-96545993	C	downstream_gene_variant	MODIFIER	-	ENSSSCG00000045025	Transcript	ENSSSCT00000066796.1	lncRNA	-	-	-	-	-	-	-	-	-	rs81449344	21970	1	-	-	-	-	-	-	-	-	-	-	-	-
DRGA0014352	14:96602372-96602372	A	intron_variant,non_coding_transcript_variant	MODIFIER	-	ENSSSCG00000036144	Transcript	ENSSSCT00000046370.2	lncRNA	-	44230	-	-	-	-	-	-	-	rs80836382	-	-1	-	-	-	-	-	-	-	-	-	-	-	-
DRGA0014361	14:96728159-96728159	A	intergenic_variant	MODIFIER	-	-	-	-	-	-	-	-	-	-	-	-	-	-	rs80849522	-	-	-	-	-	-	-	-	-	-	-	-	-	-
ALGA0080167	14:96779848-96779848	G	downstream_gene_variant	MODIFIER	-	ENSSSCG00000051056	Transcript	ENSSSCT00000074710.1	lncRNA	-	-	-	-	-	-	-	-	-	rs80902784	40487	-1	-	-	-	-	-	-	-	-	-	-	-	-
ASGA0098307	14:96816209-96816209	A	downstream_gene_variant	MODIFIER	-	ENSSSCG00000051056	Transcript	ENSSSCT00000074710.1	lncRNA	-	-	-	-	-	-	-	-	-	rs81318490	4126	-1	-	-	-	-	-	-	-	-	-	-	-	-
ASGA0098307	14:96816209-96816209	A	upstream_gene_variant	MODIFIER	-	ENSSSCG00000041634	Transcript	ENSSSCT00000075845.1	protein_coding	-	-	-	-	-	-	-	-	-	rs81318490	43197	1	-	-	-	-	-	-	P1	-	-	-	-	-
MARC0017943	14:96825151-96825151	A	upstream_gene_variant	MODIFIER	-	ENSSSCG00000051056	Transcript	ENSSSCT00000074710.1	lncRNA	-	-	-	-	-	-	-	-	-	rs81287805	1884	-1	-	-	-	-	-	-	-	-	-	-	-	-
MARC0017943	14:96825151-96825151	A	upstream_gene_variant	MODIFIER	-	ENSSSCG00000041634	Transcript	ENSSSCT00000075845.1	protein_coding	-	-	-	-	-	-	-	-	-	rs81287805	34255	1	-	-	-	-	-	-	P1	-	-	-	-	-
MARC0086582	14:96833105-96833105	A	upstream_gene_variant	MODIFIER	-	ENSSSCG00000051056	Transcript	ENSSSCT00000074710.1	lncRNA	-	-	-	-	-	-	-	-	-	rs81269013	9838	-1	-	-	-	-	-	-	-	-	-	-	-	-
MARC0086582	14:96833105-96833105	A	upstream_gene_variant	MODIFIER	-	ENSSSCG00000041634	Transcript	ENSSSCT00000075845.1	protein_coding	-	-	-	-	-	-	-	-	-	rs81269013	26301	1	-	-	-	-	-	-	P1	-	-	-	-	-
MARC0041529	14:96845762-96845762	A	upstream_gene_variant	MODIFIER	-	ENSSSCG00000051056	Transcript	ENSSSCT00000074710.1	lncRNA	-	-	-	-	-	-	-	-	-	rs81234737	22495	-1	-	-	-	-	-	-	-	-	-	-	-	-
MARC0041529	14:96845762-96845762	A	upstream_gene_variant	MODIFIER	-	ENSSSCG00000041634	Transcript	ENSSSCT00000075845.1	protein_coding	-	-	-	-	-	-	-	-	-	rs81234737	13644	1	-	-	-	-	-	-	P1	-	-	-	-	-
WU_10.2_14_105512375	14:96948372-96948372	T	intergenic_variant	MODIFIER	-	-	-	-	-	-	-	-	-	-	-	-	-	-	rs321610830	-	-	-	-	-	-	-	-	-	-	-	-	-	-
ALGA0080176	14:97173131-97173131	T	intergenic_variant	MODIFIER	-	-	-	-	-	-	-	-	-	-	-	-	-	-	rs80946352	-	-	-	-	-	-	-	-	-	-	-	-	-	-
INRA0045966	14:97195024-97195024	G	intergenic_variant	MODIFIER	-	-	-	-	-	-	-	-	-	-	-	-	-	-	rs334723644	-	-	-	-	-	-	-	-	-	-	-	-	-	-
ALGA0080177	14:97231923-97231923	T	intergenic_variant	MODIFIER	-	-	-	-	-	-	-	-	-	-	-	-	-	-	rs80801932	-	-	-	-	-	-	-	-	-	-	-	-	-	-
ALGA0080186	14:97365132-97365132	T	intergenic_variant	MODIFIER	-	-	-	-	-	-	-	-	-	-	-	-	-	-	rs80871512	-	-	-	-	-	-	-	-	-	-	-	-	-	-
INRA0045978	14:97387849-97387849	C	intergenic_variant	MODIFIER	-	-	-	-	-	-	-	-	-	-	-	-	-	-	rs323028696	-	-	-	-	-	-	-	-	-	-	-	-	-	-
ALGA0080189	14:97412967-97412967	T	intergenic_variant	MODIFIER	-	-	-	-	-	-	-	-	-	-	-	-	-	-	rs80968806	-	-	-	-	-	-	-	-	-	-	-	-	-	-
DRGA0014372	14:97447214-97447214	T	downstream_gene_variant	MODIFIER	DKK1	ENSSSCG00000010428	Transcript	ENSSSCT00000011413.4	protein_coding	-	-	-	-	-	-	-	-	-	rs80948868	40012	-1	-	EntrezGene	-	-	-	-	P1	-	-	-	-	-
ASGA0065490	14:97463388-97463388	G	downstream_gene_variant	MODIFIER	DKK1	ENSSSCG00000010428	Transcript	ENSSSCT00000011413.4	protein_coding	-	-	-	-	-	-	-	-	-	rs80838375	23838	-1	-	EntrezGene	-	-	-	-	P1	-	-	-	-	-
ASGA0065490	14:97463388-97463388	G	upstream_gene_variant	MODIFIER	-	ENSSSCG00000050078	Transcript	ENSSSCT00000080034.1	lncRNA	-	-	-	-	-	-	-	-	-	rs80838375	37005	1	-	-	-	-	-	-	-	-	-	-	-	-
WU_10.2_14_106229446	14:97554928-97554928	T	downstream_gene_variant	MODIFIER	PRKG1	ENSSSCG00000010429	Transcript	ENSSSCT00000011414.4	protein_coding	-	-	-	-	-	-	-	-	-	rs328982583	5857	-1	-	HGNC	HGNC:9414	-	-	-	P1	-	-	-	-	-
WU_10.2_14_106229446	14:97554928-97554928	T	downstream_gene_variant	MODIFIER	PRKG1	ENSSSCG00000010429	Transcript	ENSSSCT00000053831.2	protein_coding	-	-	-	-	-	-	-	-	-	rs328982583	5857	-1	-	HGNC	HGNC:9414	-	-	-	-	-	-	-	-	-
WU_10.2_14_106229446	14:97554928-97554928	T	downstream_gene_variant	MODIFIER	-	ENSSSCG00000050078	Transcript	ENSSSCT00000080034.1	lncRNA	-	-	-	-	-	-	-	-	-	rs328982583	46059	1	-	-	-	-	-	-	-	-	-	-	-	-
DRGA0014376	14:97753218-97753218	C	intron_variant	MODIFIER	PRKG1	ENSSSCG00000010429	Transcript	ENSSSCT00000011414.4	protein_coding	-	44394	-	-	-	-	-	-	-	rs80877561	-	-1	-	HGNC	HGNC:9414	-	-	-	P1	-	-	-	-	-
DRGA0014376	14:97753218-97753218	C	intron_variant	MODIFIER	PRKG1	ENSSSCG00000010429	Transcript	ENSSSCT00000053831.2	protein_coding	-	44394	-	-	-	-	-	-	-	rs80877561	-	-1	-	HGNC	HGNC:9414	-	-	-	-	-	-	-	-	-
DRGA0014377	14:97785957-97785957	A	intron_variant	MODIFIER	PRKG1	ENSSSCG00000010429	Transcript	ENSSSCT00000011414.4	protein_coding	-	44333	-	-	-	-	-	-	-	rs80818760	-	-1	-	HGNC	HGNC:9414	-	-	-	P1	-	-	-	-	-
DRGA0014377	14:97785957-97785957	A	intron_variant	MODIFIER	PRKG1	ENSSSCG00000010429	Transcript	ENSSSCT00000053831.2	protein_coding	-	44333	-	-	-	-	-	-	-	rs80818760	-	-1	-	HGNC	HGNC:9414	-	-	-	-	-	-	-	-	-
ALGA0080212	14:97858443-97858443	C	intron_variant	MODIFIER	PRKG1	ENSSSCG00000010429	Transcript	ENSSSCT00000011414.4	protein_coding	-	44333	-	-	-	-	-	-	-	rs80890517	-	-1	-	HGNC	HGNC:9414	-	-	-	P1	-	-	-	-	-
ALGA0080212	14:97858443-97858443	C	intron_variant	MODIFIER	PRKG1	ENSSSCG00000010429	Transcript	ENSSSCT00000053831.2	protein_coding	-	44333	-	-	-	-	-	-	-	rs80890517	-	-1	-	HGNC	HGNC:9414	-	-	-	-	-	-	-	-	-
ALGA0080212	14:97858443-97858443	C	upstream_gene_variant	MODIFIER	-	ENSSSCG00000050287	Transcript	ENSSSCT00000069219.1	processed_pseudogene	-	-	-	-	-	-	-	-	-	rs80890517	43571	1	-	-	-	-	-	-	-	-	-	-	-	-
INRA0046003	14:97893417-97893417	C	intron_variant	MODIFIER	PRKG1	ENSSSCG00000010429	Transcript	ENSSSCT00000011414.4	protein_coding	-	44333	-	-	-	-	-	-	-	rs325889056	-	-1	-	HGNC	HGNC:9414	-	-	-	P1	-	-	-	-	-
INRA0046003	14:97893417-97893417	C	intron_variant	MODIFIER	PRKG1	ENSSSCG00000010429	Transcript	ENSSSCT00000053831.2	protein_coding	-	44333	-	-	-	-	-	-	-	rs325889056	-	-1	-	HGNC	HGNC:9414	-	-	-	-	-	-	-	-	-
INRA0046003	14:97893417-97893417	C	upstream_gene_variant	MODIFIER	-	ENSSSCG00000050287	Transcript	ENSSSCT00000069219.1	processed_pseudogene	-	-	-	-	-	-	-	-	-	rs325889056	8597	1	-	-	-	-	-	-	-	-	-	-	-	-
ASGA0065507	14:97959434-97959434	C	intron_variant	MODIFIER	PRKG1	ENSSSCG00000010429	Transcript	ENSSSCT00000011414.4	protein_coding	-	44303	-	-	-	-	-	-	-	rs80954563	-	-1	-	HGNC	HGNC:9414	-	-	-	P1	-	-	-	-	-
ASGA0065507	14:97959434-97959434	C	intron_variant	MODIFIER	PRKG1	ENSSSCG00000010429	Transcript	ENSSSCT00000053831.2	protein_coding	-	44303	-	-	-	-	-	-	-	rs80954563	-	-1	-	HGNC	HGNC:9414	-	-	-	-	-	-	-	-	-
DRGA0014387	14:98046727-98046727	C	intron_variant	MODIFIER	PRKG1	ENSSSCG00000010429	Transcript	ENSSSCT00000011414.4	protein_coding	-	44272	-	-	-	-	-	-	-	rs81001521	-	-1	-	HGNC	HGNC:9414	-	-	-	P1	-	-	-	-	-
DRGA0014387	14:98046727-98046727	C	intron_variant	MODIFIER	PRKG1	ENSSSCG00000010429	Transcript	ENSSSCT00000053831.2	protein_coding	-	44272	-	-	-	-	-	-	-	rs81001521	-	-1	-	HGNC	HGNC:9414	-	-	-	-	-	-	-	-	-
H3GA0041633	14:98058448-98058448	T	intron_variant	MODIFIER	PRKG1	ENSSSCG00000010429	Transcript	ENSSSCT00000011414.4	protein_coding	-	44272	-	-	-	-	-	-	-	rs80892998	-	-1	-	HGNC	HGNC:9414	-	-	-	P1	-	-	-	-	-
H3GA0041633	14:98058448-98058448	T	upstream_gene_variant	MODIFIER	CSTF2T	ENSSSCG00000010430	Transcript	ENSSSCT00000011415.3	protein_coding	-	-	-	-	-	-	-	-	-	rs80892998	47324	1	-	HGNC	HGNC:17086	-	-	-	P1	-	-	-	-	-
H3GA0041633	14:98058448-98058448	T	intron_variant	MODIFIER	PRKG1	ENSSSCG00000010429	Transcript	ENSSSCT00000053831.2	protein_coding	-	44272	-	-	-	-	-	-	-	rs80892998	-	-1	-	HGNC	HGNC:9414	-	-	-	-	-	-	-	-	-
H3GA0041636	14:98108806-98108806	G	intron_variant	MODIFIER	PRKG1	ENSSSCG00000010429	Transcript	ENSSSCT00000011414.4	protein_coding	-	44272	-	-	-	-	-	-	-	rs80842049	-	-1	-	HGNC	HGNC:9414	-	-	-	P1	-	-	-	-	-
H3GA0041636	14:98108806-98108806	G	3_prime_UTR_variant	MODIFIER	CSTF2T	ENSSSCG00000010430	Transcript	ENSSSCT00000011415.3	protein_coding	44197	-	-	-	3035	-	-	-	-	rs80842049	-	1	-	HGNC	HGNC:17086	-	-	-	P1	-	-	-	-	-
H3GA0041636	14:98108806-98108806	G	intron_variant	MODIFIER	PRKG1	ENSSSCG00000010429	Transcript	ENSSSCT00000053831.2	protein_coding	-	44272	-	-	-	-	-	-	-	rs80842049	-	-1	-	HGNC	HGNC:9414	-	-	-	-	-	-	-	-	-
MARC0024350	14:98137216-98137216	T	intron_variant	MODIFIER	PRKG1	ENSSSCG00000010429	Transcript	ENSSSCT00000011414.4	protein_coding	-	44272	-	-	-	-	-	-	-	rs80932702	-	-1	-	HGNC	HGNC:9414	-	-	-	P1	-	-	-	-	-
MARC0024350	14:98137216-98137216	T	downstream_gene_variant	MODIFIER	CSTF2T	ENSSSCG00000010430	Transcript	ENSSSCT00000011415.3	protein_coding	-	-	-	-	-	-	-	-	-	rs80932702	26858	1	-	HGNC	HGNC:17086	-	-	-	P1	-	-	-	-	-
MARC0024350	14:98137216-98137216	T	intron_variant	MODIFIER	PRKG1	ENSSSCG00000010429	Transcript	ENSSSCT00000053831.2	protein_coding	-	44272	-	-	-	-	-	-	-	rs80932702	-	-1	-	HGNC	HGNC:9414	-	-	-	-	-	-	-	-	-
H3GA0041638	14:98160307-98160307	C	intron_variant	MODIFIER	PRKG1	ENSSSCG00000010429	Transcript	ENSSSCT00000011414.4	protein_coding	-	44272	-	-	-	-	-	-	-	rs80816943	-	-1	-	HGNC	HGNC:9414	-	-	-	P1	-	-	-	-	-
H3GA0041638	14:98160307-98160307	C	downstream_gene_variant	MODIFIER	CSTF2T	ENSSSCG00000010430	Transcript	ENSSSCT00000011415.3	protein_coding	-	-	-	-	-	-	-	-	-	rs80816943	49949	1	-	HGNC	HGNC:17086	-	-	-	P1	-	-	-	-	-
H3GA0041638	14:98160307-98160307	C	intron_variant	MODIFIER	PRKG1	ENSSSCG00000010429	Transcript	ENSSSCT00000053831.2	protein_coding	-	44272	-	-	-	-	-	-	-	rs80816943	-	-1	-	HGNC	HGNC:9414	-	-	-	-	-	-	-	-	-
INRA0046027	14:98237722-98237722	T	intron_variant	MODIFIER	PRKG1	ENSSSCG00000010429	Transcript	ENSSSCT00000011414.4	protein_coding	-	44272	-	-	-	-	-	-	-	rs335864265	-	-1	-	HGNC	HGNC:9414	-	-	-	P1	-	-	-	-	-
INRA0046027	14:98237722-98237722	T	intron_variant	MODIFIER	PRKG1	ENSSSCG00000010429	Transcript	ENSSSCT00000053831.2	protein_coding	-	44272	-	-	-	-	-	-	-	rs335864265	-	-1	-	HGNC	HGNC:9414	-	-	-	-	-	-	-	-	-
ASGA0065519	14:98291721-98291721	C	intron_variant	MODIFIER	PRKG1	ENSSSCG00000010429	Transcript	ENSSSCT00000011414.4	protein_coding	-	44272	-	-	-	-	-	-	-	rs80895202	-	-1	-	HGNC	HGNC:9414	-	-	-	P1	-	-	-	-	-
ASGA0065519	14:98291721-98291721	C	intron_variant	MODIFIER	PRKG1	ENSSSCG00000010429	Transcript	ENSSSCT00000053831.2	protein_coding	-	44272	-	-	-	-	-	-	-	rs80895202	-	-1	-	HGNC	HGNC:9414	-	-	-	-	-	-	-	-	-
ASGA0065520	14:98356577-98356577	G	intron_variant	MODIFIER	PRKG1	ENSSSCG00000010429	Transcript	ENSSSCT00000011414.4	protein_coding	-	44244	-	-	-	-	-	-	-	rs80910767	-	-1	-	HGNC	HGNC:9414	-	-	-	P1	-	-	-	-	-
ASGA0065520	14:98356577-98356577	G	intron_variant	MODIFIER	PRKG1	ENSSSCG00000010429	Transcript	ENSSSCT00000053831.2	protein_coding	-	44244	-	-	-	-	-	-	-	rs80910767	-	-1	-	HGNC	HGNC:9414	-	-	-	-	-	-	-	-	-
ASGA0065520	14:98356577-98356577	G	upstream_gene_variant	MODIFIER	-	ENSSSCG00000042408	Transcript	ENSSSCT00000082194.1	snoRNA	-	-	-	-	-	-	-	-	-	rs80910767	14575	1	-	-	-	-	-	-	-	-	-	-	-	-
MARC0051749	14:98419317-98419317	G	intron_variant	MODIFIER	PRKG1	ENSSSCG00000010429	Transcript	ENSSSCT00000011414.4	protein_coding	-	44244	-	-	-	-	-	-	-	rs80835950	-	-1	-	HGNC	HGNC:9414	-	-	-	P1	-	-	-	-	-
MARC0051749	14:98419317-98419317	G	intron_variant	MODIFIER	PRKG1	ENSSSCG00000010429	Transcript	ENSSSCT00000053831.2	protein_coding	-	44244	-	-	-	-	-	-	-	rs80835950	-	-1	-	HGNC	HGNC:9414	-	-	-	-	-	-	-	-	-
MARC0051749	14:98419317-98419317	G	downstream_gene_variant	MODIFIER	-	ENSSSCG00000042408	Transcript	ENSSSCT00000082194.1	snoRNA	-	-	-	-	-	-	-	-	-	rs80835950	48064	1	-	-	-	-	-	-	-	-	-	-	-	-
ASGA0065524	14:98490973-98490973	T	intron_variant	MODIFIER	PRKG1	ENSSSCG00000010429	Transcript	ENSSSCT00000011414.4	protein_coding	-	44244	-	-	-	-	-	-	-	rs80840146	-	-1	-	HGNC	HGNC:9414	-	-	-	P1	-	-	-	-	-
ASGA0065524	14:98490973-98490973	T	intron_variant	MODIFIER	PRKG1	ENSSSCG00000010429	Transcript	ENSSSCT00000053831.2	protein_coding	-	44244	-	-	-	-	-	-	-	rs80840146	-	-1	-	HGNC	HGNC:9414	-	-	-	-	-	-	-	-	-
ASGA0065524	14:98490973-98490973	T	upstream_gene_variant	MODIFIER	-	ENSSSCG00000041250	Transcript	ENSSSCT00000082682.1	pseudogene	-	-	-	-	-	-	-	-	-	rs80840146	5004	1	-	-	-	-	-	-	-	-	-	-	-	-
ASGA0065524	14:98490973-98490973	T	downstream_gene_variant	MODIFIER	-	ENSSSCG00000048132	Transcript	ENSSSCT00000089083.1	pseudogene	-	-	-	-	-	-	-	-	-	rs80840146	31821	-1	-	-	-	-	-	-	-	-	-	-	-	-
ALGA0080248	14:98514635-98514635	C	intron_variant	MODIFIER	PRKG1	ENSSSCG00000010429	Transcript	ENSSSCT00000011414.4	protein_coding	-	44244	-	-	-	-	-	-	-	rs80956151	-	-1	-	HGNC	HGNC:9414	-	-	-	P1	-	-	-	-	-
ALGA0080248	14:98514635-98514635	C	intron_variant	MODIFIER	PRKG1	ENSSSCG00000010429	Transcript	ENSSSCT00000053831.2	protein_coding	-	44244	-	-	-	-	-	-	-	rs80956151	-	-1	-	HGNC	HGNC:9414	-	-	-	-	-	-	-	-	-
ALGA0080248	14:98514635-98514635	C	downstream_gene_variant	MODIFIER	-	ENSSSCG00000041250	Transcript	ENSSSCT00000082682.1	pseudogene	-	-	-	-	-	-	-	-	-	rs80956151	15099	1	-	-	-	-	-	-	-	-	-	-	-	-
ALGA0080248	14:98514635-98514635	C	downstream_gene_variant	MODIFIER	-	ENSSSCG00000048132	Transcript	ENSSSCT00000089083.1	pseudogene	-	-	-	-	-	-	-	-	-	rs80956151	8159	-1	-	-	-	-	-	-	-	-	-	-	-	-
H3GA0041643	14:98536822-98536822	A	intron_variant	MODIFIER	PRKG1	ENSSSCG00000010429	Transcript	ENSSSCT00000011414.4	protein_coding	-	44244	-	-	-	-	-	-	-	rs80946888	-	-1	-	HGNC	HGNC:9414	-	-	-	P1	-	-	-	-	-
H3GA0041643	14:98536822-98536822	A	intron_variant	MODIFIER	PRKG1	ENSSSCG00000010429	Transcript	ENSSSCT00000053831.2	protein_coding	-	44244	-	-	-	-	-	-	-	rs80946888	-	-1	-	HGNC	HGNC:9414	-	-	-	-	-	-	-	-	-
H3GA0041643	14:98536822-98536822	A	downstream_gene_variant	MODIFIER	-	ENSSSCG00000041250	Transcript	ENSSSCT00000082682.1	pseudogene	-	-	-	-	-	-	-	-	-	rs80946888	37286	1	-	-	-	-	-	-	-	-	-	-	-	-
H3GA0041643	14:98536822-98536822	A	upstream_gene_variant	MODIFIER	-	ENSSSCG00000048132	Transcript	ENSSSCT00000089083.1	pseudogene	-	-	-	-	-	-	-	-	-	rs80946888	11305	-1	-	-	-	-	-	-	-	-	-	-	-	-
ASGA0096934	14:98641746-98641746	T	intron_variant	MODIFIER	PRKG1	ENSSSCG00000010429	Transcript	ENSSSCT00000011414.4	protein_coding	-	44213	-	-	-	-	-	-	-	rs81316767	-	-1	-	HGNC	HGNC:9414	-	-	-	P1	-	-	-	-	-
ASGA0096934	14:98641746-98641746	T	intron_variant	MODIFIER	PRKG1	ENSSSCG00000010429	Transcript	ENSSSCT00000053831.2	protein_coding	-	44213	-	-	-	-	-	-	-	rs81316767	-	-1	-	HGNC	HGNC:9414	-	-	-	-	-	-	-	-	-
ALGA0080254	14:98677304-98677304	T	intron_variant	MODIFIER	PRKG1	ENSSSCG00000010429	Transcript	ENSSSCT00000011414.4	protein_coding	-	44213	-	-	-	-	-	-	-	rs80844227	-	-1	-	HGNC	HGNC:9414	-	-	-	P1	-	-	-	-	-
ALGA0080254	14:98677304-98677304	T	intron_variant	MODIFIER	PRKG1	ENSSSCG00000010429	Transcript	ENSSSCT00000053831.2	protein_coding	-	44213	-	-	-	-	-	-	-	rs80844227	-	-1	-	HGNC	HGNC:9414	-	-	-	-	-	-	-	-	-
DRGA0014395	14:98795973-98795973	A	upstream_gene_variant	MODIFIER	PRKG1	ENSSSCG00000010429	Transcript	ENSSSCT00000011414.4	protein_coding	-	-	-	-	-	-	-	-	-	rs324676324	2655	-1	-	HGNC	HGNC:9414	-	-	-	P1	-	-	-	-	-
DRGA0014395	14:98795973-98795973	A	upstream_gene_variant	MODIFIER	-	ENSSSCG00000042845	Transcript	ENSSSCT00000077990.1	protein_coding	-	-	-	-	-	-	-	-	-	rs324676324	32674	1	-	-	-	-	-	-	P1	-	-	-	-	-
ASGA0065536	14:98882885-98882885	A	upstream_gene_variant	MODIFIER	A1CF	ENSSSCG00000010431	Transcript	ENSSSCT00000011416.4	protein_coding	-	-	-	-	-	-	-	-	-	rs80910900	25745	1	-	HGNC	HGNC:24086	-	-	-	-	-	-	-	-	-
ASGA0065536	14:98882885-98882885	A	upstream_gene_variant	MODIFIER	A1CF	ENSSSCG00000010431	Transcript	ENSSSCT00000062282.2	protein_coding	-	-	-	-	-	-	-	-	-	rs80910900	25762	1	-	HGNC	HGNC:24086	-	-	-	P1	-	-	-	-	-
ASGA0065536	14:98882885-98882885	A	downstream_gene_variant	MODIFIER	-	ENSSSCG00000042845	Transcript	ENSSSCT00000077990.1	protein_coding	-	-	-	-	-	-	-	-	-	rs80910900	47864	1	-	-	-	-	-	-	P1	-	-	-	-	-
MARC0038193	14:98914553-98914553	T	intron_variant	MODIFIER	A1CF	ENSSSCG00000010431	Transcript	ENSSSCT00000011416.4	protein_coding	-	44238	-	-	-	-	-	-	-	rs80927683	-	1	-	HGNC	HGNC:24086	-	-	-	-	-	-	-	-	-
MARC0038193	14:98914553-98914553	T	intron_variant	MODIFIER	A1CF	ENSSSCG00000010431	Transcript	ENSSSCT00000062282.2	protein_coding	-	44208	-	-	-	-	-	-	-	rs80927683	-	1	-	HGNC	HGNC:24086	-	-	-	P1	-	-	-	-	-
ALGA0080283	14:98933725-98933725	G	intron_variant	MODIFIER	A1CF	ENSSSCG00000010431	Transcript	ENSSSCT00000011416.4	protein_coding	-	44238	-	-	-	-	-	-	-	rs80874198	-	1	-	HGNC	HGNC:24086	-	-	-	-	-	-	-	-	-
ALGA0080283	14:98933725-98933725	G	intron_variant	MODIFIER	A1CF	ENSSSCG00000010431	Transcript	ENSSSCT00000062282.2	protein_coding	-	44267	-	-	-	-	-	-	-	rs80874198	-	1	-	HGNC	HGNC:24086	-	-	-	P1	-	-	-	-	-
ASGA0065540	14:98957937-98957937	G	intron_variant	MODIFIER	A1CF	ENSSSCG00000010431	Transcript	ENSSSCT00000011416.4	protein_coding	-	44297	-	-	-	-	-	-	-	rs80854299	-	1	-	HGNC	HGNC:24086	-	-	-	-	-	-	-	-	-
ASGA0065540	14:98957937-98957937	G	intron_variant	MODIFIER	A1CF	ENSSSCG00000010431	Transcript	ENSSSCT00000062282.2	protein_coding	-	44328	-	-	-	-	-	-	-	rs80854299	-	1	-	HGNC	HGNC:24086	-	-	-	P1	-	-	-	-	-
ASGA0065540	14:98957937-98957937	G	downstream_gene_variant	MODIFIER	-	ENSSSCG00000044575	Transcript	ENSSSCT00000084460.1	lncRNA	-	-	-	-	-	-	-	-	-	rs80854299	30267	-1	-	-	-	-	-	-	-	-	-	-	-	-
ASGA0065547	14:98991735-98991735	T	downstream_gene_variant	MODIFIER	A1CF	ENSSSCG00000010431	Transcript	ENSSSCT00000011416.4	protein_coding	-	-	-	-	-	-	-	-	-	rs80846460	7153	1	-	HGNC	HGNC:24086	-	-	-	-	-	-	-	-	-
ASGA0065547	14:98991735-98991735	T	downstream_gene_variant	MODIFIER	-	ENSSSCG00000010432	Transcript	ENSSSCT00000011417.4	protein_coding	-	-	-	-	-	-	-	-	-	rs80846460	33270	-1	-	-	-	-	-	-	A2	-	-	-	-	-
ASGA0065547	14:98991735-98991735	T	downstream_gene_variant	MODIFIER	A1CF	ENSSSCG00000010431	Transcript	ENSSSCT00000062282.2	protein_coding	-	-	-	-	-	-	-	-	-	rs80846460	4217	1	-	HGNC	HGNC:24086	-	-	-	P1	-	-	-	-	-
ASGA0065547	14:98991735-98991735	T	downstream_gene_variant	MODIFIER	-	ENSSSCG00000010432	Transcript	ENSSSCT00000069496.1	protein_coding	-	-	-	-	-	-	-	-	-	rs80846460	33270	-1	-	-	-	-	-	-	-	-	-	-	-	-
ASGA0065547	14:98991735-98991735	T	downstream_gene_variant	MODIFIER	-	ENSSSCG00000010432	Transcript	ENSSSCT00000074825.1	protein_coding	-	-	-	-	-	-	-	-	-	rs80846460	33270	-1	-	-	-	-	-	-	A2	-	-	-	-	-
ASGA0065547	14:98991735-98991735	T	downstream_gene_variant	MODIFIER	-	ENSSSCG00000010432	Transcript	ENSSSCT00000079643.1	protein_coding	-	-	-	-	-	-	-	-	-	rs80846460	33270	-1	-	-	-	-	-	-	-	-	-	-	-	-
ASGA0065547	14:98991735-98991735	T	upstream_gene_variant	MODIFIER	-	ENSSSCG00000044575	Transcript	ENSSSCT00000084460.1	lncRNA	-	-	-	-	-	-	-	-	-	rs80846460	1374	-1	-	-	-	-	-	-	-	-	-	-	-	-
ASGA0065547	14:98991735-98991735	T	downstream_gene_variant	MODIFIER	-	ENSSSCG00000010432	Transcript	ENSSSCT00000086528.1	protein_coding	-	-	-	-	-	-	-	-	-	rs80846460	33569	-1	-	-	-	-	-	-	P5	-	-	-	-	-
ALGA0080288	14:99022505-99022505	C	downstream_gene_variant	MODIFIER	A1CF	ENSSSCG00000010431	Transcript	ENSSSCT00000011416.4	protein_coding	-	-	-	-	-	-	-	-	-	rs81449352	37923	1	-	HGNC	HGNC:24086	-	-	-	-	-	-	-	-	-
ALGA0080288	14:99022505-99022505	C	downstream_gene_variant	MODIFIER	-	ENSSSCG00000010432	Transcript	ENSSSCT00000011417.4	protein_coding	-	-	-	-	-	-	-	-	-	rs81449352	2500	-1	-	-	-	-	-	-	A2	-	-	-	-	-
ALGA0080288	14:99022505-99022505	C	downstream_gene_variant	MODIFIER	A1CF	ENSSSCG00000010431	Transcript	ENSSSCT00000062282.2	protein_coding	-	-	-	-	-	-	-	-	-	rs81449352	34987	1	-	HGNC	HGNC:24086	-	-	-	P1	-	-	-	-	-
ALGA0080288	14:99022505-99022505	C	downstream_gene_variant	MODIFIER	-	ENSSSCG00000010432	Transcript	ENSSSCT00000069496.1	protein_coding	-	-	-	-	-	-	-	-	-	rs81449352	2500	-1	-	-	-	-	-	-	-	-	-	-	-	-
ALGA0080288	14:99022505-99022505	C	downstream_gene_variant	MODIFIER	-	ENSSSCG00000010432	Transcript	ENSSSCT00000074825.1	protein_coding	-	-	-	-	-	-	-	-	-	rs81449352	2500	-1	-	-	-	-	-	-	A2	-	-	-	-	-
ALGA0080288	14:99022505-99022505	C	downstream_gene_variant	MODIFIER	-	ENSSSCG00000010432	Transcript	ENSSSCT00000079643.1	protein_coding	-	-	-	-	-	-	-	-	-	rs81449352	2500	-1	-	-	-	-	-	-	-	-	-	-	-	-
ALGA0080288	14:99022505-99022505	C	upstream_gene_variant	MODIFIER	-	ENSSSCG00000044575	Transcript	ENSSSCT00000084460.1	lncRNA	-	-	-	-	-	-	-	-	-	rs81449352	32144	-1	-	-	-	-	-	-	-	-	-	-	-	-
ALGA0080288	14:99022505-99022505	C	downstream_gene_variant	MODIFIER	-	ENSSSCG00000010432	Transcript	ENSSSCT00000086528.1	protein_coding	-	-	-	-	-	-	-	-	-	rs81449352	2799	-1	-	-	-	-	-	-	P5	-	-	-	-	-
MARC0043296	14:99053178-99053178	T	intron_variant	MODIFIER	-	ENSSSCG00000010432	Transcript	ENSSSCT00000011417.4	protein_coding	-	13/22	-	-	-	-	-	-	-	rs80839257	-	-1	-	-	-	-	-	-	A2	-	-	-	-	-
MARC0043296	14:99053178-99053178	T	intron_variant	MODIFIER	-	ENSSSCG00000010432	Transcript	ENSSSCT00000069496.1	protein_coding	-	44551	-	-	-	-	-	-	-	rs80839257	-	-1	-	-	-	-	-	-	-	-	-	-	-	-
MARC0043296	14:99053178-99053178	T	intron_variant	MODIFIER	-	ENSSSCG00000010432	Transcript	ENSSSCT00000074825.1	protein_coding	-	13/21	-	-	-	-	-	-	-	rs80839257	-	-1	-	-	-	-	-	-	A2	-	-	-	-	-
MARC0043296	14:99053178-99053178	T	intron_variant	MODIFIER	-	ENSSSCG00000010432	Transcript	ENSSSCT00000079643.1	protein_coding	-	13/22	-	-	-	-	-	-	-	rs80839257	-	-1	-	-	-	-	-	-	-	-	-	-	-	-
MARC0043296	14:99053178-99053178	T	intron_variant	MODIFIER	-	ENSSSCG00000010432	Transcript	ENSSSCT00000086528.1	protein_coding	-	44550	-	-	-	-	-	-	-	rs80839257	-	-1	-	-	-	-	-	-	P5	-	-	-	-	-
ASGA0065545	14:99082109-99082109	T	intron_variant	MODIFIER	-	ENSSSCG00000010432	Transcript	ENSSSCT00000011417.4	protein_coding	-	44430	-	-	-	-	-	-	-	rs81000398	-	-1	-	-	-	-	-	-	A2	-	-	-	-	-
ASGA0065545	14:99082109-99082109	T	intron_variant	MODIFIER	-	ENSSSCG00000010432	Transcript	ENSSSCT00000069496.1	protein_coding	-	44429	-	-	-	-	-	-	-	rs81000398	-	-1	-	-	-	-	-	-	-	-	-	-	-	-
ASGA0065545	14:99082109-99082109	T	intron_variant	MODIFIER	-	ENSSSCG00000010432	Transcript	ENSSSCT00000074825.1	protein_coding	-	44429	-	-	-	-	-	-	-	rs81000398	-	-1	-	-	-	-	-	-	A2	-	-	-	-	-
ASGA0065545	14:99082109-99082109	T	intron_variant	MODIFIER	-	ENSSSCG00000010432	Transcript	ENSSSCT00000079643.1	protein_coding	-	44430	-	-	-	-	-	-	-	rs81000398	-	-1	-	-	-	-	-	-	-	-	-	-	-	-
ASGA0065545	14:99082109-99082109	T	intron_variant	MODIFIER	-	ENSSSCG00000010432	Transcript	ENSSSCT00000086528.1	protein_coding	-	44397	-	-	-	-	-	-	-	rs81000398	-	-1	-	-	-	-	-	-	P5	-	-	-	-	-
ALGA0080320	14:99207860-99207860	G	intron_variant	MODIFIER	SGMS1	ENSSSCG00000010433	Transcript	ENSSSCT00000037988.2	protein_coding	-	44357	-	-	-	-	-	-	-	rs80993782	-	-1	-	HGNC	HGNC:29799	-	-	-	P1	-	-	-	-	-
ALGA0080320	14:99207860-99207860	G	upstream_gene_variant	MODIFIER	SGMS1	ENSSSCG00000010433	Transcript	ENSSSCT00000057087.2	protein_coding	-	-	-	-	-	-	-	-	-	rs80993782	22767	-1	-	HGNC	HGNC:29799	-	-	-	-	-	-	-	-	-
H3GA0041668	14:99233915-99233915	A	intron_variant	MODIFIER	SGMS1	ENSSSCG00000010433	Transcript	ENSSSCT00000037988.2	protein_coding	-	44357	-	-	-	-	-	-	-	rs80857847	-	-1	-	HGNC	HGNC:29799	-	-	-	P1	-	-	-	-	-
H3GA0041668	14:99233915-99233915	A	upstream_gene_variant	MODIFIER	SGMS1	ENSSSCG00000010433	Transcript	ENSSSCT00000057087.2	protein_coding	-	-	-	-	-	-	-	-	-	rs80857847	48822	-1	-	HGNC	HGNC:29799	-	-	-	-	-	-	-	-	-
ALGA0080326	14:99280406-99280406	C	intron_variant	MODIFIER	SGMS1	ENSSSCG00000010433	Transcript	ENSSSCT00000037988.2	protein_coding	-	44326	-	-	-	-	-	-	-	rs80791880	-	-1	-	HGNC	HGNC:29799	-	-	-	P1	-	-	-	-	-
ALGA0080335	14:99376556-99376556	T	intron_variant	MODIFIER	SGMS1	ENSSSCG00000010433	Transcript	ENSSSCT00000037988.2	protein_coding	-	44237	-	-	-	-	-	-	-	rs80954678	-	-1	-	HGNC	HGNC:29799	-	-	-	P1	-	-	-	-	-
ALGA0080335	14:99376556-99376556	T	downstream_gene_variant	MODIFIER	-	ENSSSCG00000045854	Transcript	ENSSSCT00000067060.1	pseudogene	-	-	-	-	-	-	-	-	-	rs80954678	6003	-1	-	-	-	-	-	-	-	-	-	-	-	-
ALGA0080343	14:99456644-99456644	T	upstream_gene_variant	MODIFIER	SGMS1	ENSSSCG00000010433	Transcript	ENSSSCT00000037988.2	protein_coding	-	-	-	-	-	-	-	-	-	rs80901815	742	-1	-	HGNC	HGNC:29799	-	-	-	P1	-	-	-	-	-
ALGA0080343	14:99456644-99456644	T	downstream_gene_variant	MODIFIER	-	ENSSSCG00000045184	Transcript	ENSSSCT00000068151.1	lncRNA	-	-	-	-	-	-	-	-	-	rs80901815	2264	-1	-	-	-	-	-	-	-	-	-	-	-	-
ASGA0065571	14:99482409-99482409	T	upstream_gene_variant	MODIFIER	SGMS1	ENSSSCG00000010433	Transcript	ENSSSCT00000037988.2	protein_coding	-	-	-	-	-	-	-	-	-	rs80808996	26507	-1	-	HGNC	HGNC:29799	-	-	-	P1	-	-	-	-	-
ASGA0065571	14:99482409-99482409	T	intron_variant,non_coding_transcript_variant	MODIFIER	-	ENSSSCG00000045184	Transcript	ENSSSCT00000068151.1	lncRNA	-	44229	-	-	-	-	-	-	-	rs80808996	-	-1	-	-	-	-	-	-	-	-	-	-	-	-
ALGA0080340	14:99520530-99520530	A	intron_variant,non_coding_transcript_variant	MODIFIER	-	ENSSSCG00000045184	Transcript	ENSSSCT00000068151.1	lncRNA	-	44229	-	-	-	-	-	-	-	rs81449364	-	-1	-	-	-	-	-	-	-	-	-	-	-	-
ALGA0080340	14:99520530-99520530	A	downstream_gene_variant	MODIFIER	-	ENSSSCG00000045184	Transcript	ENSSSCT00000072071.1	lncRNA	-	-	-	-	-	-	-	-	-	rs81449364	19310	-1	-	-	-	-	-	-	-	-	-	-	-	-
WU_10.2_14_108528556	14:99595961-99595961	A	intron_variant	MODIFIER	MINPP1	ENSSSCG00000010435	Transcript	ENSSSCT00000011420.4	protein_coding	-	44291	-	-	-	-	-	-	-	rs328406015	-	1	-	HGNC	HGNC:7102	-	-	-	P1	-	-	-	-	-
WU_10.2_14_108528556	14:99595961-99595961	A	upstream_gene_variant	MODIFIER	-	ENSSSCG00000045184	Transcript	ENSSSCT00000068151.1	lncRNA	-	-	-	-	-	-	-	-	-	rs328406015	25747	-1	-	-	-	-	-	-	-	-	-	-	-	-
WU_10.2_14_108528556	14:99595961-99595961	A	upstream_gene_variant	MODIFIER	-	ENSSSCG00000045184	Transcript	ENSSSCT00000072071.1	lncRNA	-	-	-	-	-	-	-	-	-	rs328406015	21573	-1	-	-	-	-	-	-	-	-	-	-	-	-
WU_10.2_14_108528556	14:99595961-99595961	A	intron_variant	MODIFIER	MINPP1	ENSSSCG00000010435	Transcript	ENSSSCT00000081956.1	protein_coding	-	44229	-	-	-	-	-	-	-	rs328406015	-	1	-	HGNC	HGNC:7102	-	-	-	-	-	-	-	-	-
ALGA0080351	14:99701595-99701595	T	upstream_gene_variant	MODIFIER	PAPSS2	ENSSSCG00000010437	Transcript	ENSSSCT00000033551.3	protein_coding	-	-	-	-	-	-	-	-	-	rs80993281	16713	1	-	HGNC	HGNC:8604	-	-	-	P1	-	-	-	-	-
ALGA0080351	14:99701595-99701595	T	intron_variant	MODIFIER	PAPSS2	ENSSSCG00000010437	Transcript	ENSSSCT00000034544.2	protein_coding	-	44206	-	-	-	-	-	-	-	rs80993281	-	1	-	HGNC	HGNC:8604	-	-	-	-	-	-	-	-	-
H3GA0041684	14:99736605-99736605	A	intron_variant	MODIFIER	PAPSS2	ENSSSCG00000010437	Transcript	ENSSSCT00000033551.3	protein_coding	-	44208	-	-	-	-	-	-	-	rs80856633	-	1	-	HGNC	HGNC:8604	-	-	-	P1	-	-	-	-	-
H3GA0041684	14:99736605-99736605	A	intron_variant	MODIFIER	PAPSS2	ENSSSCG00000010437	Transcript	ENSSSCT00000034544.2	protein_coding	-	44206	-	-	-	-	-	-	-	rs80856633	-	1	-	HGNC	HGNC:8604	-	-	-	-	-	-	-	-	-
MARC0091190	14:99769174-99769174	G	downstream_gene_variant	MODIFIER	ATAD1	ENSSSCG00000010438	Transcript	ENSSSCT00000011423.4	protein_coding	-	-	-	-	-	-	-	-	-	rs80793169	21126	-1	-	HGNC	HGNC:25903	-	-	-	P1	-	-	-	-	-
MARC0091190	14:99769174-99769174	G	downstream_gene_variant	MODIFIER	-	ENSSSCG00000019843	Transcript	ENSSSCT00000021438.2	snRNA	-	-	-	-	-	-	-	-	-	rs80793169	24008	-1	-	-	-	-	-	-	-	-	-	-	-	-
MARC0091190	14:99769174-99769174	G	intron_variant	MODIFIER	PAPSS2	ENSSSCG00000010437	Transcript	ENSSSCT00000033551.3	protein_coding	-	44208	-	-	-	-	-	-	-	rs80793169	-	1	-	HGNC	HGNC:8604	-	-	-	P1	-	-	-	-	-
MARC0091190	14:99769174-99769174	G	intron_variant	MODIFIER	PAPSS2	ENSSSCG00000010437	Transcript	ENSSSCT00000034544.2	protein_coding	-	44206	-	-	-	-	-	-	-	rs80793169	-	1	-	HGNC	HGNC:8604	-	-	-	-	-	-	-	-	-
MARC0091208	14:99788890-99788890	A	downstream_gene_variant	MODIFIER	ATAD1	ENSSSCG00000010438	Transcript	ENSSSCT00000011423.4	protein_coding	-	-	-	-	-	-	-	-	-	rs80940252	1410	-1	-	HGNC	HGNC:25903	-	-	-	P1	-	-	-	-	-
MARC0091208	14:99788890-99788890	A	downstream_gene_variant	MODIFIER	-	ENSSSCG00000019843	Transcript	ENSSSCT00000021438.2	snRNA	-	-	-	-	-	-	-	-	-	rs80940252	4292	-1	-	-	-	-	-	-	-	-	-	-	-	-
MARC0091208	14:99788890-99788890	A	intron_variant	MODIFIER	PAPSS2	ENSSSCG00000010437	Transcript	ENSSSCT00000033551.3	protein_coding	-	44451	-	-	-	-	-	-	-	rs80940252	-	1	-	HGNC	HGNC:8604	-	-	-	P1	-	-	-	-	-
MARC0091208	14:99788890-99788890	A	intron_variant	MODIFIER	PAPSS2	ENSSSCG00000010437	Transcript	ENSSSCT00000034544.2	protein_coding	-	44418	-	-	-	-	-	-	-	rs80940252	-	1	-	HGNC	HGNC:8604	-	-	-	-	-	-	-	-	-
UMB10000047	14:99806974-99806974	A	intron_variant	MODIFIER	ATAD1	ENSSSCG00000010438	Transcript	ENSSSCT00000011423.4	protein_coding	-	44542	-	-	-	-	-	-	-	rs322893995	-	-1	-	HGNC	HGNC:25903	-	-	-	P1	-	-	-	-	-
UMB10000047	14:99806974-99806974	A	upstream_gene_variant	MODIFIER	-	ENSSSCG00000019843	Transcript	ENSSSCT00000021438.2	snRNA	-	-	-	-	-	-	-	-	-	rs322893995	13670	-1	-	-	-	-	-	-	-	-	-	-	-	-
UMB10000047	14:99806974-99806974	A	3_prime_UTR_variant	MODIFIER	PAPSS2	ENSSSCG00000010437	Transcript	ENSSSCT00000033551.3	protein_coding	13/13	-	-	-	2587	-	-	-	-	rs322893995	-	1	-	HGNC	HGNC:8604	-	-	-	P1	-	-	-	-	-
UMB10000047	14:99806974-99806974	A	downstream_gene_variant	MODIFIER	PAPSS2	ENSSSCG00000010437	Transcript	ENSSSCT00000034544.2	protein_coding	-	-	-	-	-	-	-	-	-	rs322893995	1090	1	-	HGNC	HGNC:8604	-	-	-	-	-	-	-	-	-
MARC0067774	14:99883594-99883594	A	intron_variant	MODIFIER	ATAD1	ENSSSCG00000010438	Transcript	ENSSSCT00000011423.4	protein_coding	-	44208	-	-	-	-	-	-	-	rs80898143	-	-1	-	HGNC	HGNC:25903	-	-	-	P1	-	-	-	-	-
MARC0067774	14:99883594-99883594	A	upstream_gene_variant	MODIFIER	-	ENSSSCG00000010440	Transcript	ENSSSCT00000011425.2	protein_coding	-	-	-	-	-	-	-	-	-	rs80898143	45854	1	-	-	-	-	-	-	P5	-	-	-	-	-
MARC0067774	14:99883594-99883594	A	downstream_gene_variant	MODIFIER	-	ENSSSCG00000034320	Transcript	ENSSSCT00000066265.2	pseudogene	-	-	-	-	-	-	-	-	-	rs80898143	44227	-1	-	-	-	-	-	-	-	-	-	-	-	-
MARC0067774	14:99883594-99883594	A	upstream_gene_variant	MODIFIER	-	ENSSSCG00000045228	Transcript	ENSSSCT00000072861.1	lncRNA	-	-	-	-	-	-	-	-	-	rs80898143	6469	1	-	-	-	-	-	-	-	-	-	-	-	-
MARC0067774	14:99883594-99883594	A	upstream_gene_variant	MODIFIER	-	ENSSSCG00000010440	Transcript	ENSSSCT00000073618.1	protein_coding	-	-	-	-	-	-	-	-	-	rs80898143	45854	1	-	-	-	-	-	-	A2	-	-	-	-	-
INRA0046109	14:99911246-99911246	A	upstream_gene_variant	MODIFIER	ATAD1	ENSSSCG00000010438	Transcript	ENSSSCT00000011423.4	protein_coding	-	-	-	-	-	-	-	-	-	rs321120551	26086	-1	-	HGNC	HGNC:25903	-	-	-	P1	-	-	-	-	-
INRA0046109	14:99911246-99911246	A	upstream_gene_variant	MODIFIER	-	ENSSSCG00000010440	Transcript	ENSSSCT00000011425.2	protein_coding	-	-	-	-	-	-	-	-	-	rs321120551	18202	1	-	-	-	-	-	-	P5	-	-	-	-	-
INRA0046109	14:99911246-99911246	A	downstream_gene_variant	MODIFIER	-	ENSSSCG00000034320	Transcript	ENSSSCT00000066265.2	pseudogene	-	-	-	-	-	-	-	-	-	rs321120551	16575	-1	-	-	-	-	-	-	-	-	-	-	-	-
INRA0046109	14:99911246-99911246	A	downstream_gene_variant	MODIFIER	-	ENSSSCG00000045228	Transcript	ENSSSCT00000072861.1	lncRNA	-	-	-	-	-	-	-	-	-	rs321120551	18740	1	-	-	-	-	-	-	-	-	-	-	-	-
INRA0046109	14:99911246-99911246	A	upstream_gene_variant	MODIFIER	-	ENSSSCG00000010440	Transcript	ENSSSCT00000073618.1	protein_coding	-	-	-	-	-	-	-	-	-	rs321120551	18202	1	-	-	-	-	-	-	A2	-	-	-	-	-
WU_10.2_14_108942443	14:99960978-99960978	A	intron_variant	MODIFIER	-	ENSSSCG00000010440	Transcript	ENSSSCT00000011425.2	protein_coding	-	44235	-	-	-	-	-	-	-	rs319005407	-	1	-	-	-	-	-	-	P5	-	-	-	-	-
WU_10.2_14_108942443	14:99960978-99960978	A	upstream_gene_variant	MODIFIER	-	ENSSSCG00000034320	Transcript	ENSSSCT00000066265.2	pseudogene	-	-	-	-	-	-	-	-	-	rs319005407	32617	-1	-	-	-	-	-	-	-	-	-	-	-	-
WU_10.2_14_108942443	14:99960978-99960978	A	intron_variant	MODIFIER	-	ENSSSCG00000010440	Transcript	ENSSSCT00000073618.1	protein_coding	-	44234	-	-	-	-	-	-	-	rs319005407	-	1	-	-	-	-	-	-	A2	-	-	-	-	-
ALGA0080371	14:100011521-100011521	G	intron_variant	MODIFIER	-	ENSSSCG00000010440	Transcript	ENSSSCT00000011425.2	protein_coding	-	44355	-	-	-	-	-	-	-	rs80956143	-	1	-	-	-	-	-	-	P5	-	-	-	-	-
ALGA0080371	14:100011521-100011521	G	intron_variant	MODIFIER	-	ENSSSCG00000010440	Transcript	ENSSSCT00000073618.1	protein_coding	-	44323	-	-	-	-	-	-	-	rs80956143	-	1	-	-	-	-	-	-	A2	-	-	-	-	-
H3GA0041691	14:100105576-100105576	C	intergenic_variant	MODIFIER	-	-	-	-	-	-	-	-	-	-	-	-	-	-	rs80935053	-	-	-	-	-	-	-	-	-	-	-	-	-	-
ALGA0080383	14:100209711-100209711	T	downstream_gene_variant	MODIFIER	-	ENSSSCG00000048194	Transcript	ENSSSCT00000083512.1	lncRNA	-	-	-	-	-	-	-	-	-	rs80804316	25677	1	-	-	-	-	-	-	-	-	-	-	-	-
ALGA0080383	14:100209711-100209711	T	downstream_gene_variant	MODIFIER	-	ENSSSCG00000044827	Transcript	ENSSSCT00000083847.1	lncRNA	-	-	-	-	-	-	-	-	-	rs80804316	34313	1	-	-	-	-	-	-	-	-	-	-	-	-
ALGA0080384	14:100211046-100211046	G	downstream_gene_variant	MODIFIER	-	ENSSSCG00000048194	Transcript	ENSSSCT00000083512.1	lncRNA	-	-	-	-	-	-	-	-	-	rs81449366	27012	1	-	-	-	-	-	-	-	-	-	-	-	-
ALGA0080384	14:100211046-100211046	G	downstream_gene_variant	MODIFIER	-	ENSSSCG00000044827	Transcript	ENSSSCT00000083847.1	lncRNA	-	-	-	-	-	-	-	-	-	rs81449366	35648	1	-	-	-	-	-	-	-	-	-	-	-	-
ALGA0080388	14:100243247-100243247	G	intergenic_variant	MODIFIER	-	-	-	-	-	-	-	-	-	-	-	-	-	-	rs81449373	-	-	-	-	-	-	-	-	-	-	-	-	-	-
MARC0058294	14:100301995-100301995	T	downstream_gene_variant	MODIFIER	RNLS	ENSSSCG00000023141	Transcript	ENSSSCT00000026367.3	protein_coding	-	-	-	-	-	-	-	-	-	rs80902662	17230	-1	-	HGNC	HGNC:25641	-	-	-	P1	-	-	-	-	-
INRA0046136	14:100375671-100375671	T	intron_variant	MODIFIER	RNLS	ENSSSCG00000023141	Transcript	ENSSSCT00000026367.3	protein_coding	-	44322	-	-	-	-	-	-	-	rs323105701	-	-1	-	HGNC	HGNC:25641	-	-	-	P1	-	-	-	-	-
ASGA0065593	14:100418151-100418151	A	intron_variant	MODIFIER	RNLS	ENSSSCG00000023141	Transcript	ENSSSCT00000026367.3	protein_coding	-	44292	-	-	-	-	-	-	-	rs80805381	-	-1	-	HGNC	HGNC:25641	-	-	-	P1	-	-	-	-	-
ASGA0065593	14:100418151-100418151	A	downstream_gene_variant	MODIFIER	RNLS	ENSSSCG00000023141	Transcript	ENSSSCT00000071454.1	protein_coding	-	-	-	-	-	-	-	-	-	rs80805381	30174	-1	-	HGNC	HGNC:25641	-	-	-	-	-	-	-	-	-
WU_10.2_14_109475580	14:100492204-100492204	T	intron_variant	MODIFIER	RNLS	ENSSSCG00000023141	Transcript	ENSSSCT00000026367.3	protein_coding	-	44292	-	-	-	-	-	-	-	rs337215261	-	-1	-	HGNC	HGNC:25641	-	-	-	P1	-	-	-	-	-
WU_10.2_14_109475580	14:100492204-100492204	T	intron_variant	MODIFIER	RNLS	ENSSSCG00000023141	Transcript	ENSSSCT00000071454.1	protein_coding	-	44290	-	-	-	-	-	-	-	rs337215261	-	-1	-	HGNC	HGNC:25641	-	-	-	-	-	-	-	-	-
WU_10.2_14_109475580	14:100492204-100492204	T	upstream_gene_variant	MODIFIER	-	ENSSSCG00000050223	Transcript	ENSSSCT00000079376.1	protein_coding	-	-	-	-	-	-	-	-	-	rs337215261	26384	1	-	-	-	-	-	-	P1	-	-	-	-	-
ASGA0065594	14:100543517-100543517	C	intron_variant	MODIFIER	RNLS	ENSSSCG00000023141	Transcript	ENSSSCT00000026367.3	protein_coding	-	44292	-	-	-	-	-	-	-	rs80811541	-	-1	-	HGNC	HGNC:25641	-	-	-	P1	-	-	-	-	-
ASGA0065594	14:100543517-100543517	C	intron_variant	MODIFIER	RNLS	ENSSSCG00000023141	Transcript	ENSSSCT00000071454.1	protein_coding	-	44290	-	-	-	-	-	-	-	rs80811541	-	-1	-	HGNC	HGNC:25641	-	-	-	-	-	-	-	-	-
ASGA0065594	14:100543517-100543517	C	downstream_gene_variant	MODIFIER	-	ENSSSCG00000050223	Transcript	ENSSSCT00000079376.1	protein_coding	-	-	-	-	-	-	-	-	-	rs80811541	18223	1	-	-	-	-	-	-	P1	-	-	-	-	-
H3GA0041699	14:100573361-100573361	C	intron_variant	MODIFIER	RNLS	ENSSSCG00000023141	Transcript	ENSSSCT00000026367.3	protein_coding	-	44292	-	-	-	-	-	-	-	rs80907327	-	-1	-	HGNC	HGNC:25641	-	-	-	P1	-	-	-	-	-
H3GA0041699	14:100573361-100573361	C	intron_variant	MODIFIER	RNLS	ENSSSCG00000023141	Transcript	ENSSSCT00000071454.1	protein_coding	-	44290	-	-	-	-	-	-	-	rs80907327	-	-1	-	HGNC	HGNC:25641	-	-	-	-	-	-	-	-	-
H3GA0041699	14:100573361-100573361	C	downstream_gene_variant	MODIFIER	-	ENSSSCG00000050223	Transcript	ENSSSCT00000079376.1	protein_coding	-	-	-	-	-	-	-	-	-	rs80907327	48067	1	-	-	-	-	-	-	P1	-	-	-	-	-
ALGA0080399	14:100611289-100611289	G	upstream_gene_variant	MODIFIER	RNLS	ENSSSCG00000023141	Transcript	ENSSSCT00000026367.3	protein_coding	-	-	-	-	-	-	-	-	-	rs80924891	6344	-1	-	HGNC	HGNC:25641	-	-	-	P1	-	-	-	-	-
ALGA0080399	14:100611289-100611289	G	upstream_gene_variant	MODIFIER	-	ENSSSCG00000010442	Transcript	ENSSSCT00000048331.2	pseudogene	-	-	-	-	-	-	-	-	-	rs80924891	47450	1	-	-	-	-	-	-	-	-	-	-	-	-
ALGA0080399	14:100611289-100611289	G	upstream_gene_variant	MODIFIER	RNLS	ENSSSCG00000023141	Transcript	ENSSSCT00000071454.1	protein_coding	-	-	-	-	-	-	-	-	-	rs80924891	6344	-1	-	HGNC	HGNC:25641	-	-	-	-	-	-	-	-	-
ASGA0065598	14:100674406-100674406	T	upstream_gene_variant	MODIFIER	LIPN	ENSSSCG00000031373	Transcript	ENSSSCT00000042156.1	protein_coding	-	-	-	-	-	-	-	-	-	rs80995069	17848	1	-	HGNC	HGNC:23452	-	-	-	P1	-	-	-	-	-
ASGA0065598	14:100674406-100674406	T	intron_variant,non_coding_transcript_variant	MODIFIER	-	ENSSSCG00000010442	Transcript	ENSSSCT00000048331.2	pseudogene	-	26/26	-	-	-	-	-	-	-	rs80995069	-	1	-	-	-	-	-	-	-	-	-	-	-	-
ASGA0065598	14:100674406-100674406	T	upstream_gene_variant	MODIFIER	-	ENSSSCG00000047602	Transcript	ENSSSCT00000087990.1	lncRNA	-	-	-	-	-	-	-	-	-	rs80995069	7602	1	-	-	-	-	-	-	-	-	-	-	-	-
ALGA0080410	14:100749919-100749919	C	downstream_gene_variant	MODIFIER	LIPM	ENSSSCG00000010444	Transcript	ENSSSCT00000011429.4	protein_coding	-	-	-	-	-	-	-	-	-	rs80854353	1619	1	-	HGNC	HGNC:23455	-	-	-	P1	-	-	-	-	-
ALGA0080410	14:100749919-100749919	C	intron_variant	MODIFIER	ANKRD22	ENSSSCG00000010445	Transcript	ENSSSCT00000011430.4	protein_coding	-	44291	-	-	-	-	-	-	-	rs80854353	-	-1	-	HGNC	HGNC:28321	-	-	-	P1	-	-	-	-	-
ALGA0080410	14:100749919-100749919	C	upstream_gene_variant	MODIFIER	STAMBPL1	ENSSSCG00000010446	Transcript	ENSSSCT00000011431.4	protein_coding	-	-	-	-	-	-	-	-	-	rs80854353	48188	1	-	HGNC	HGNC:24105	-	-	-	-	-	-	-	-	-
ALGA0080410	14:100749919-100749919	C	downstream_gene_variant	MODIFIER	LIPN	ENSSSCG00000031373	Transcript	ENSSSCT00000042156.1	protein_coding	-	-	-	-	-	-	-	-	-	rs80854353	38281	1	-	HGNC	HGNC:23452	-	-	-	P1	-	-	-	-	-
ALGA0080410	14:100749919-100749919	C	upstream_gene_variant	MODIFIER	STAMBPL1	ENSSSCG00000010446	Transcript	ENSSSCT00000056045.2	protein_coding	-	-	-	-	-	-	-	-	-	rs80854353	48169	1	-	HGNC	HGNC:24105	-	-	-	-	-	-	-	-	-
ALGA0080410	14:100749919-100749919	C	upstream_gene_variant	MODIFIER	STAMBPL1	ENSSSCG00000010446	Transcript	ENSSSCT00000083882.1	protein_coding	-	-	-	-	-	-	-	-	-	rs80854353	48169	1	-	HGNC	HGNC:24105	-	-	-	P1	-	-	-	-	-
ALGA0080413	14:100777158-100777158	A	downstream_gene_variant	MODIFIER	LIPM	ENSSSCG00000010444	Transcript	ENSSSCT00000011429.4	protein_coding	-	-	-	-	-	-	-	-	-	rs80873321	28858	1	-	HGNC	HGNC:23455	-	-	-	P1	-	-	-	-	-
ALGA0080413	14:100777158-100777158	A	upstream_gene_variant	MODIFIER	ANKRD22	ENSSSCG00000010445	Transcript	ENSSSCT00000011430.4	protein_coding	-	-	-	-	-	-	-	-	-	rs80873321	4796	-1	-	HGNC	HGNC:28321	-	-	-	P1	-	-	-	-	-
ALGA0080413	14:100777158-100777158	A	upstream_gene_variant	MODIFIER	STAMBPL1	ENSSSCG00000010446	Transcript	ENSSSCT00000011431.4	protein_coding	-	-	-	-	-	-	-	-	-	rs80873321	20949	1	-	HGNC	HGNC:24105	-	-	-	-	-	-	-	-	-
ALGA0080413	14:100777158-100777158	A	upstream_gene_variant	MODIFIER	STAMBPL1	ENSSSCG00000010446	Transcript	ENSSSCT00000056045.2	protein_coding	-	-	-	-	-	-	-	-	-	rs80873321	20930	1	-	HGNC	HGNC:24105	-	-	-	-	-	-	-	-	-
ALGA0080413	14:100777158-100777158	A	upstream_gene_variant	MODIFIER	STAMBPL1	ENSSSCG00000010446	Transcript	ENSSSCT00000083882.1	protein_coding	-	-	-	-	-	-	-	-	-	rs80873321	20930	1	-	HGNC	HGNC:24105	-	-	-	P1	-	-	-	-	-
ALGA0080414	14:100797769-100797769	G	downstream_gene_variant	MODIFIER	LIPM	ENSSSCG00000010444	Transcript	ENSSSCT00000011429.4	protein_coding	-	-	-	-	-	-	-	-	-	rs80816800	49469	1	-	HGNC	HGNC:23455	-	-	-	P1	-	-	-	-	-
ALGA0080414	14:100797769-100797769	G	upstream_gene_variant	MODIFIER	ANKRD22	ENSSSCG00000010445	Transcript	ENSSSCT00000011430.4	protein_coding	-	-	-	-	-	-	-	-	-	rs80816800	25407	-1	-	HGNC	HGNC:28321	-	-	-	P1	-	-	-	-	-
ALGA0080414	14:100797769-100797769	G	upstream_gene_variant	MODIFIER	STAMBPL1	ENSSSCG00000010446	Transcript	ENSSSCT00000011431.4	protein_coding	-	-	-	-	-	-	-	-	-	rs80816800	338	1	-	HGNC	HGNC:24105	-	-	-	-	-	-	-	-	-
ALGA0080414	14:100797769-100797769	G	upstream_gene_variant	MODIFIER	STAMBPL1	ENSSSCG00000010446	Transcript	ENSSSCT00000056045.2	protein_coding	-	-	-	-	-	-	-	-	-	rs80816800	319	1	-	HGNC	HGNC:24105	-	-	-	-	-	-	-	-	-
ALGA0080414	14:100797769-100797769	G	upstream_gene_variant	MODIFIER	STAMBPL1	ENSSSCG00000010446	Transcript	ENSSSCT00000083882.1	protein_coding	-	-	-	-	-	-	-	-	-	rs80816800	319	1	-	HGNC	HGNC:24105	-	-	-	P1	-	-	-	-	-
ASGA0065613	14:100818172-100818172	T	upstream_gene_variant	MODIFIER	ANKRD22	ENSSSCG00000010445	Transcript	ENSSSCT00000011430.4	protein_coding	-	-	-	-	-	-	-	-	-	rs80961227	45810	-1	-	HGNC	HGNC:28321	-	-	-	P1	-	-	-	-	-
ASGA0065613	14:100818172-100818172	T	intron_variant	MODIFIER	STAMBPL1	ENSSSCG00000010446	Transcript	ENSSSCT00000011431.4	protein_coding	-	44205	-	-	-	-	-	-	-	rs80961227	-	1	-	HGNC	HGNC:24105	-	-	-	-	-	-	-	-	-
ASGA0065613	14:100818172-100818172	T	downstream_gene_variant	MODIFIER	ACTA2	ENSSSCG00000010447	Transcript	ENSSSCT00000011432.4	protein_coding	-	-	-	-	-	-	-	-	-	rs80961227	49561	-1	-	HGNC	HGNC:130	-	-	-	-	-	-	-	-	-
ASGA0065613	14:100818172-100818172	T	downstream_gene_variant	MODIFIER	ACTA2	ENSSSCG00000010447	Transcript	ENSSSCT00000049256.2	protein_coding	-	-	-	-	-	-	-	-	-	rs80961227	49561	-1	-	HGNC	HGNC:130	-	-	-	-	-	-	-	-	-
ASGA0065613	14:100818172-100818172	T	downstream_gene_variant	MODIFIER	ACTA2	ENSSSCG00000010447	Transcript	ENSSSCT00000054750.2	protein_coding	-	-	-	-	-	-	-	-	-	rs80961227	49976	-1	-	HGNC	HGNC:130	-	-	-	P1	-	-	-	-	-
ASGA0065613	14:100818172-100818172	T	intron_variant	MODIFIER	STAMBPL1	ENSSSCG00000010446	Transcript	ENSSSCT00000056045.2	protein_coding	-	44206	-	-	-	-	-	-	-	rs80961227	-	1	-	HGNC	HGNC:24105	-	-	-	-	-	-	-	-	-
ASGA0065613	14:100818172-100818172	T	downstream_gene_variant	MODIFIER	ACTA2	ENSSSCG00000010447	Transcript	ENSSSCT00000068279.1	protein_coding	-	-	-	-	-	-	-	-	-	rs80961227	49976	-1	-	HGNC	HGNC:130	-	-	-	-	-	-	-	-	-
ASGA0065613	14:100818172-100818172	T	downstream_gene_variant	MODIFIER	ACTA2	ENSSSCG00000010447	Transcript	ENSSSCT00000073083.1	protein_coding	-	-	-	-	-	-	-	-	-	rs80961227	49976	-1	-	HGNC	HGNC:130	-	-	-	-	-	-	-	-	-
ASGA0065613	14:100818172-100818172	T	intron_variant	MODIFIER	STAMBPL1	ENSSSCG00000010446	Transcript	ENSSSCT00000083882.1	protein_coding	-	44206	-	-	-	-	-	-	-	rs80961227	-	1	-	HGNC	HGNC:24105	-	-	-	P1	-	-	-	-	-
ALGA0080416	14:100842799-100842799	A	intron_variant	MODIFIER	STAMBPL1	ENSSSCG00000010446	Transcript	ENSSSCT00000011431.4	protein_coding	-	44295	-	-	-	-	-	-	-	rs80899520	-	1	-	HGNC	HGNC:24105	-	-	-	-	-	-	-	-	-
ALGA0080416	14:100842799-100842799	A	downstream_gene_variant	MODIFIER	ACTA2	ENSSSCG00000010447	Transcript	ENSSSCT00000011432.4	protein_coding	-	-	-	-	-	-	-	-	-	rs80899520	24934	-1	-	HGNC	HGNC:130	-	-	-	-	-	-	-	-	-
ALGA0080416	14:100842799-100842799	A	downstream_gene_variant	MODIFIER	ACTA2	ENSSSCG00000010447	Transcript	ENSSSCT00000049256.2	protein_coding	-	-	-	-	-	-	-	-	-	rs80899520	24934	-1	-	HGNC	HGNC:130	-	-	-	-	-	-	-	-	-
ALGA0080416	14:100842799-100842799	A	downstream_gene_variant	MODIFIER	ACTA2	ENSSSCG00000010447	Transcript	ENSSSCT00000054750.2	protein_coding	-	-	-	-	-	-	-	-	-	rs80899520	25349	-1	-	HGNC	HGNC:130	-	-	-	P1	-	-	-	-	-
ALGA0080416	14:100842799-100842799	A	intron_variant	MODIFIER	STAMBPL1	ENSSSCG00000010446	Transcript	ENSSSCT00000056045.2	protein_coding	-	44296	-	-	-	-	-	-	-	rs80899520	-	1	-	HGNC	HGNC:24105	-	-	-	-	-	-	-	-	-
ALGA0080416	14:100842799-100842799	A	downstream_gene_variant	MODIFIER	ACTA2	ENSSSCG00000010447	Transcript	ENSSSCT00000060837.2	protein_coding	-	-	-	-	-	-	-	-	-	rs80899520	25497	-1	-	HGNC	HGNC:130	-	-	-	-	-	-	-	-	-
ALGA0080416	14:100842799-100842799	A	downstream_gene_variant	MODIFIER	ACTA2	ENSSSCG00000010447	Transcript	ENSSSCT00000068279.1	protein_coding	-	-	-	-	-	-	-	-	-	rs80899520	25349	-1	-	HGNC	HGNC:130	-	-	-	-	-	-	-	-	-
ALGA0080416	14:100842799-100842799	A	downstream_gene_variant	MODIFIER	ACTA2	ENSSSCG00000010447	Transcript	ENSSSCT00000073083.1	protein_coding	-	-	-	-	-	-	-	-	-	rs80899520	25349	-1	-	HGNC	HGNC:130	-	-	-	-	-	-	-	-	-
ALGA0080416	14:100842799-100842799	A	intron_variant	MODIFIER	STAMBPL1	ENSSSCG00000010446	Transcript	ENSSSCT00000083882.1	protein_coding	-	44296	-	-	-	-	-	-	-	rs80899520	-	1	-	HGNC	HGNC:24105	-	-	-	P1	-	-	-	-	-
ASGA0065622	14:100926016-100926016	T	upstream_gene_variant	MODIFIER	ACTA2	ENSSSCG00000010447	Transcript	ENSSSCT00000011432.4	protein_coding	-	-	-	-	-	-	-	-	-	rs80961514	42133	-1	-	HGNC	HGNC:130	-	-	-	-	-	-	-	-	-
ASGA0065622	14:100926016-100926016	T	upstream_gene_variant	MODIFIER	-	ENSSSCG00000010448	Transcript	ENSSSCT00000011433.5	protein_coding	-	-	-	-	-	-	-	-	-	rs80961514	1073	1	-	-	-	-	-	-	A2	-	-	-	-	-
ASGA0065622	14:100926016-100926016	T	upstream_gene_variant	MODIFIER	ACTA2	ENSSSCG00000010447	Transcript	ENSSSCT00000049256.2	protein_coding	-	-	-	-	-	-	-	-	-	rs80961514	42727	-1	-	HGNC	HGNC:130	-	-	-	-	-	-	-	-	-
ASGA0065622	14:100926016-100926016	T	upstream_gene_variant	MODIFIER	ACTA2	ENSSSCG00000010447	Transcript	ENSSSCT00000054750.2	protein_coding	-	-	-	-	-	-	-	-	-	rs80961514	39303	-1	-	HGNC	HGNC:130	-	-	-	P1	-	-	-	-	-
ASGA0065622	14:100926016-100926016	T	upstream_gene_variant	MODIFIER	ACTA2	ENSSSCG00000010447	Transcript	ENSSSCT00000060837.2	protein_coding	-	-	-	-	-	-	-	-	-	rs80961514	42727	-1	-	HGNC	HGNC:130	-	-	-	-	-	-	-	-	-
ASGA0065622	14:100926016-100926016	T	upstream_gene_variant	MODIFIER	ACTA2	ENSSSCG00000010447	Transcript	ENSSSCT00000068279.1	protein_coding	-	-	-	-	-	-	-	-	-	rs80961514	39303	-1	-	HGNC	HGNC:130	-	-	-	-	-	-	-	-	-
ASGA0065622	14:100926016-100926016	T	upstream_gene_variant	MODIFIER	-	ENSSSCG00000010448	Transcript	ENSSSCT00000068563.1	protein_coding	-	-	-	-	-	-	-	-	-	rs80961514	14313	1	-	-	-	-	-	-	P5	-	-	-	-	-
ASGA0065622	14:100926016-100926016	T	upstream_gene_variant	MODIFIER	ACTA2	ENSSSCG00000010447	Transcript	ENSSSCT00000073083.1	protein_coding	-	-	-	-	-	-	-	-	-	rs80961514	39303	-1	-	HGNC	HGNC:130	-	-	-	-	-	-	-	-	-
ASGA0065622	14:100926016-100926016	T	upstream_gene_variant	MODIFIER	-	ENSSSCG00000010448	Transcript	ENSSSCT00000073478.1	protein_coding	-	-	-	-	-	-	-	-	-	rs80961514	1254	1	-	-	-	-	-	-	A2	-	-	-	-	-
ASGA0065622	14:100926016-100926016	T	upstream_gene_variant	MODIFIER	-	ENSSSCG00000010448	Transcript	ENSSSCT00000076970.1	protein_coding	-	-	-	-	-	-	-	-	-	rs80961514	1234	1	-	-	-	-	-	-	-	-	-	-	-	-
ASGA0065622	14:100926016-100926016	T	upstream_gene_variant	MODIFIER	-	ENSSSCG00000010448	Transcript	ENSSSCT00000082238.1	protein_coding	-	-	-	-	-	-	-	-	-	rs80961514	1234	1	-	-	-	-	-	-	A2	-	-	-	-	-
ASGA0065622	14:100926016-100926016	T	downstream_gene_variant	MODIFIER	-	ENSSSCG00000041185	Transcript	ENSSSCT00000085172.1	protein_coding	-	-	-	-	-	-	-	-	-	rs80961514	8740	-1	-	-	-	-	-	-	P1	-	-	-	-	-
ASGA0065622	14:100926016-100926016	T	upstream_gene_variant	MODIFIER	-	ENSSSCG00000010448	Transcript	ENSSSCT00000085181.1	protein_coding	-	-	-	-	-	-	-	-	-	rs80961514	1254	1	-	-	-	-	-	-	A2	-	-	-	-	-
ASGA0065622	14:100926016-100926016	T	upstream_gene_variant	MODIFIER	-	ENSSSCG00000010448	Transcript	ENSSSCT00000086188.1	protein_coding	-	-	-	-	-	-	-	-	-	rs80961514	13819	1	-	-	-	-	-	-	-	-	-	-	-	-
ASGA0065623	14:100967570-100967570	T	downstream_gene_variant	MODIFIER	-	ENSSSCG00000010448	Transcript	ENSSSCT00000011433.5	protein_coding	-	-	-	-	-	-	-	-	-	rs80998410	12791	1	-	-	-	-	-	-	A2	-	-	-	-	-
ASGA0065623	14:100967570-100967570	T	downstream_gene_variant	MODIFIER	-	ENSSSCG00000010448	Transcript	ENSSSCT00000068563.1	protein_coding	-	-	-	-	-	-	-	-	-	rs80998410	12791	1	-	-	-	-	-	-	P5	-	-	-	-	-
ASGA0065623	14:100967570-100967570	T	downstream_gene_variant	MODIFIER	-	ENSSSCG00000010448	Transcript	ENSSSCT00000073478.1	protein_coding	-	-	-	-	-	-	-	-	-	rs80998410	10854	1	-	-	-	-	-	-	A2	-	-	-	-	-
ASGA0065623	14:100967570-100967570	T	downstream_gene_variant	MODIFIER	-	ENSSSCG00000010448	Transcript	ENSSSCT00000076970.1	protein_coding	-	-	-	-	-	-	-	-	-	rs80998410	15412	1	-	-	-	-	-	-	-	-	-	-	-	-
ASGA0065623	14:100967570-100967570	T	downstream_gene_variant	MODIFIER	-	ENSSSCG00000010448	Transcript	ENSSSCT00000082238.1	protein_coding	-	-	-	-	-	-	-	-	-	rs80998410	14353	1	-	-	-	-	-	-	A2	-	-	-	-	-
ASGA0065623	14:100967570-100967570	T	upstream_gene_variant	MODIFIER	-	ENSSSCG00000041185	Transcript	ENSSSCT00000085172.1	protein_coding	-	-	-	-	-	-	-	-	-	rs80998410	31621	-1	-	-	-	-	-	-	P1	-	-	-	-	-
ASGA0065623	14:100967570-100967570	T	downstream_gene_variant	MODIFIER	-	ENSSSCG00000010448	Transcript	ENSSSCT00000085181.1	protein_coding	-	-	-	-	-	-	-	-	-	rs80998410	10854	1	-	-	-	-	-	-	A2	-	-	-	-	-
ASGA0065623	14:100967570-100967570	T	downstream_gene_variant	MODIFIER	-	ENSSSCG00000010448	Transcript	ENSSSCT00000086188.1	protein_coding	-	-	-	-	-	-	-	-	-	rs80998410	14353	1	-	-	-	-	-	-	-	-	-	-	-	-
ASGA0065623	14:100967570-100967570	T	downstream_gene_variant	MODIFIER	-	ENSSSCG00000042313	Transcript	ENSSSCT00000088447.1	lncRNA	-	-	-	-	-	-	-	-	-	rs80998410	17999	-1	-	-	-	-	-	-	-	-	-	-	-	-
ASGA0065624	14:100980791-100980791	A	downstream_gene_variant	MODIFIER	-	ENSSSCG00000010448	Transcript	ENSSSCT00000011433.5	protein_coding	-	-	-	-	-	-	-	-	-	rs80919274	26012	1	-	-	-	-	-	-	A2	-	-	-	-	-
ASGA0065624	14:100980791-100980791	A	downstream_gene_variant	MODIFIER	-	ENSSSCG00000010448	Transcript	ENSSSCT00000068563.1	protein_coding	-	-	-	-	-	-	-	-	-	rs80919274	26012	1	-	-	-	-	-	-	P5	-	-	-	-	-
ASGA0065624	14:100980791-100980791	A	downstream_gene_variant	MODIFIER	-	ENSSSCG00000010448	Transcript	ENSSSCT00000073478.1	protein_coding	-	-	-	-	-	-	-	-	-	rs80919274	24075	1	-	-	-	-	-	-	A2	-	-	-	-	-
ASGA0065624	14:100980791-100980791	A	downstream_gene_variant	MODIFIER	-	ENSSSCG00000010448	Transcript	ENSSSCT00000076970.1	protein_coding	-	-	-	-	-	-	-	-	-	rs80919274	28633	1	-	-	-	-	-	-	-	-	-	-	-	-
ASGA0065624	14:100980791-100980791	A	downstream_gene_variant	MODIFIER	-	ENSSSCG00000010448	Transcript	ENSSSCT00000082238.1	protein_coding	-	-	-	-	-	-	-	-	-	rs80919274	27574	1	-	-	-	-	-	-	A2	-	-	-	-	-
ASGA0065624	14:100980791-100980791	A	upstream_gene_variant	MODIFIER	-	ENSSSCG00000041185	Transcript	ENSSSCT00000085172.1	protein_coding	-	-	-	-	-	-	-	-	-	rs80919274	44842	-1	-	-	-	-	-	-	P1	-	-	-	-	-
ASGA0065624	14:100980791-100980791	A	downstream_gene_variant	MODIFIER	-	ENSSSCG00000010448	Transcript	ENSSSCT00000085181.1	protein_coding	-	-	-	-	-	-	-	-	-	rs80919274	24075	1	-	-	-	-	-	-	A2	-	-	-	-	-
ASGA0065624	14:100980791-100980791	A	downstream_gene_variant	MODIFIER	-	ENSSSCG00000010448	Transcript	ENSSSCT00000086188.1	protein_coding	-	-	-	-	-	-	-	-	-	rs80919274	27574	1	-	-	-	-	-	-	-	-	-	-	-	-
ASGA0065624	14:100980791-100980791	A	downstream_gene_variant	MODIFIER	-	ENSSSCG00000042313	Transcript	ENSSSCT00000088447.1	lncRNA	-	-	-	-	-	-	-	-	-	rs80919274	4778	-1	-	-	-	-	-	-	-	-	-	-	-	-
ALGA0080430	14:101003904-101003904	T	downstream_gene_variant	MODIFIER	-	ENSSSCG00000010448	Transcript	ENSSSCT00000011433.5	protein_coding	-	-	-	-	-	-	-	-	-	rs80924012	49125	1	-	-	-	-	-	-	A2	-	-	-	-	-
ALGA0080430	14:101003904-101003904	T	downstream_gene_variant	MODIFIER	-	ENSSSCG00000010448	Transcript	ENSSSCT00000068563.1	protein_coding	-	-	-	-	-	-	-	-	-	rs80924012	49125	1	-	-	-	-	-	-	P5	-	-	-	-	-
ALGA0080430	14:101003904-101003904	T	downstream_gene_variant	MODIFIER	-	ENSSSCG00000010448	Transcript	ENSSSCT00000073478.1	protein_coding	-	-	-	-	-	-	-	-	-	rs80924012	47188	1	-	-	-	-	-	-	A2	-	-	-	-	-
ALGA0080430	14:101003904-101003904	T	downstream_gene_variant	MODIFIER	-	ENSSSCG00000010448	Transcript	ENSSSCT00000085181.1	protein_coding	-	-	-	-	-	-	-	-	-	rs80924012	47188	1	-	-	-	-	-	-	A2	-	-	-	-	-
ALGA0080430	14:101003904-101003904	T	intron_variant,non_coding_transcript_variant	MODIFIER	-	ENSSSCG00000042313	Transcript	ENSSSCT00000088447.1	lncRNA	-	44198	-	-	-	-	-	-	-	rs80924012	-	-1	-	-	-	-	-	-	-	-	-	-	-	-
ALGA0080430	14:101003904-101003904	T	upstream_gene_variant	MODIFIER	-	ENSSSCG00000041412	Transcript	ENSSSCT00000091420.1	lncRNA	-	-	-	-	-	-	-	-	-	rs80924012	45291	1	-	-	-	-	-	-	-	-	-	-	-	-
H3GA0041716	14:101118697-101118697	T	downstream_gene_variant	MODIFIER	CH25H	ENSSSCG00000010449	Transcript	ENSSSCT00000011435.3	protein_coding	-	-	-	-	-	-	-	-	-	rs80995343	4684	-1	-	HGNC	HGNC:1907	-	-	-	A2	-	-	-	-	-
H3GA0041716	14:101118697-101118697	T	downstream_gene_variant	MODIFIER	LIPA	ENSSSCG00000010450	Transcript	ENSSSCT00000011436.4	protein_coding	-	-	-	-	-	-	-	-	-	rs80995343	4684	-1	-	HGNC	HGNC:6617	-	-	-	P5	-	-	-	-	-
H3GA0041716	14:101118697-101118697	T	downstream_gene_variant	MODIFIER	LIPA	ENSSSCG00000010450	Transcript	ENSSSCT00000037584.2	protein_coding	-	-	-	-	-	-	-	-	-	rs80995343	12676	-1	-	HGNC	HGNC:6617	-	-	-	A2	-	-	-	-	-
H3GA0041716	14:101118697-101118697	T	downstream_gene_variant	MODIFIER	LIPA	ENSSSCG00000010450	Transcript	ENSSSCT00000050330.2	protein_coding	-	-	-	-	-	-	-	-	-	rs80995343	12679	-1	-	HGNC	HGNC:6617	-	-	-	A2	-	-	-	-	-
H3GA0041716	14:101118697-101118697	T	downstream_gene_variant	MODIFIER	CH25H	ENSSSCG00000010449	Transcript	ENSSSCT00000059476.2	protein_coding	-	-	-	-	-	-	-	-	-	rs80995343	4701	-1	-	HGNC	HGNC:1907	-	-	-	P5	-	-	-	-	-
H3GA0041716	14:101118697-101118697	T	downstream_gene_variant	MODIFIER	LIPA	ENSSSCG00000010450	Transcript	ENSSSCT00000059522.2	protein_coding	-	-	-	-	-	-	-	-	-	rs80995343	12676	-1	-	HGNC	HGNC:6617	-	-	-	A2	-	-	-	-	-
H3GA0041716	14:101118697-101118697	T	non_coding_transcript_exon_variant	MODIFIER	-	ENSSSCG00000044941	Transcript	ENSSSCT00000082549.1	lncRNA	44290	-	-	-	848	-	-	-	-	rs80995343	-	1	-	-	-	-	-	-	-	-	-	-	-	-
ASGA0065631	14:101133523-101133523	C	upstream_gene_variant	MODIFIER	CH25H	ENSSSCG00000010449	Transcript	ENSSSCT00000011435.3	protein_coding	-	-	-	-	-	-	-	-	-	rs80797609	8188	-1	-	HGNC	HGNC:1907	-	-	-	A2	-	-	-	-	-
ASGA0065631	14:101133523-101133523	C	intron_variant	MODIFIER	LIPA	ENSSSCG00000010450	Transcript	ENSSSCT00000011436.4	protein_coding	-	44481	-	-	-	-	-	-	-	rs80797609	-	-1	-	HGNC	HGNC:6617	-	-	-	P5	-	-	-	-	-
ASGA0065631	14:101133523-101133523	C	intron_variant	MODIFIER	LIPA	ENSSSCG00000010450	Transcript	ENSSSCT00000037584.2	protein_coding	-	44416	-	-	-	-	-	-	-	rs80797609	-	-1	-	HGNC	HGNC:6617	-	-	-	A2	-	-	-	-	-
ASGA0065631	14:101133523-101133523	C	intron_variant	MODIFIER	LIPA	ENSSSCG00000010450	Transcript	ENSSSCT00000050330.2	protein_coding	-	44448	-	-	-	-	-	-	-	rs80797609	-	-1	-	HGNC	HGNC:6617	-	-	-	A2	-	-	-	-	-
ASGA0065631	14:101133523-101133523	C	upstream_gene_variant	MODIFIER	CH25H	ENSSSCG00000010449	Transcript	ENSSSCT00000059476.2	protein_coding	-	-	-	-	-	-	-	-	-	rs80797609	7930	-1	-	HGNC	HGNC:1907	-	-	-	P5	-	-	-	-	-
ASGA0065631	14:101133523-101133523	C	intron_variant	MODIFIER	LIPA	ENSSSCG00000010450	Transcript	ENSSSCT00000059522.2	protein_coding	-	44479	-	-	-	-	-	-	-	rs80797609	-	-1	-	HGNC	HGNC:6617	-	-	-	A2	-	-	-	-	-
ASGA0065631	14:101133523-101133523	C	downstream_gene_variant	MODIFIER	-	ENSSSCG00000044941	Transcript	ENSSSCT00000082549.1	lncRNA	-	-	-	-	-	-	-	-	-	rs80797609	11914	1	-	-	-	-	-	-	-	-	-	-	-	-
ALGA0081261	14:114883471-114883471	A	upstream_gene_variant	MODIFIER	STN1	ENSSSCG00000010605	Transcript	ENSSSCT00000011601.4	protein_coding	-	-	-	-	-	-	-	-	-	rs81000463	32446	-1	-	HGNC	HGNC:26200	-	-	-	-	-	-	-	-	-
ALGA0081261	14:114883471-114883471	A	upstream_gene_variant	MODIFIER	SLK	ENSSSCG00000010606	Transcript	ENSSSCT00000011602.4	protein_coding	-	-	-	-	-	-	-	-	-	rs81000463	15964	1	-	HGNC	HGNC:11088	-	-	-	A2	-	-	-	-	-
ALGA0081261	14:114883471-114883471	A	upstream_gene_variant	MODIFIER	STN1	ENSSSCG00000010605	Transcript	ENSSSCT00000046785.2	protein_coding	-	-	-	-	-	-	-	-	-	rs81000463	32493	-1	-	HGNC	HGNC:26200	-	-	-	-	-	-	-	-	-
ALGA0081261	14:114883471-114883471	A	upstream_gene_variant	MODIFIER	STN1	ENSSSCG00000010605	Transcript	ENSSSCT00000060126.2	protein_coding	-	-	-	-	-	-	-	-	-	rs81000463	32403	-1	-	HGNC	HGNC:26200	-	-	-	-	-	-	-	-	-
ALGA0081261	14:114883471-114883471	A	upstream_gene_variant	MODIFIER	SLK	ENSSSCG00000010606	Transcript	ENSSSCT00000061849.2	protein_coding	-	-	-	-	-	-	-	-	-	rs81000463	15676	1	-	HGNC	HGNC:11088	-	-	-	P5	-	-	-	-	-
ALGA0081261	14:114883471-114883471	A	upstream_gene_variant	MODIFIER	STN1	ENSSSCG00000010605	Transcript	ENSSSCT00000062710.2	protein_coding	-	-	-	-	-	-	-	-	-	rs81000463	32446	-1	-	HGNC	HGNC:26200	-	-	-	P1	-	-	-	-	-
ALGA0081261	14:114883471-114883471	A	upstream_gene_variant	MODIFIER	SLK	ENSSSCG00000010606	Transcript	ENSSSCT00000075480.1	protein_coding	-	-	-	-	-	-	-	-	-	rs81000463	15676	1	-	HGNC	HGNC:11088	-	-	-	A2	-	-	-	-	-
WU_10.2_14_124927707	14:115010013-115010013	G	intron_variant	MODIFIER	COL17A1	ENSSSCG00000010607	Transcript	ENSSSCT00000023894.3	protein_coding	-	2/58	-	-	-	-	-	-	-	rs324898807	-	-1	-	HGNC	HGNC:2194	-	-	-	P5	-	-	-	-	-
WU_10.2_14_124927707	14:115010013-115010013	G	upstream_gene_variant	MODIFIER	COL17A1	ENSSSCG00000010607	Transcript	ENSSSCT00000031881.3	protein_coding	-	-	-	-	-	-	-	-	-	rs324898807	2571	-1	-	HGNC	HGNC:2194	-	-	-	A2	-	-	-	-	-
WU_10.2_14_124927707	14:115010013-115010013	G	downstream_gene_variant	MODIFIER	U2	ENSSSCG00000049538	Transcript	ENSSSCT00000086909.1	snRNA	-	-	-	-	-	-	-	-	-	rs324898807	34140	-1	-	RFAM	-	-	-	-	-	-	-	-	-	-
WU_10.2_14_125106077	14:115136883-115136883	G	intron_variant	MODIFIER	CFAP43	ENSSSCG00000010609	Transcript	ENSSSCT00000023381.3	protein_coding	-	10/36	-	-	-	-	-	-	-	rs326024343	-	-1	-	HGNC	HGNC:26684	-	-	-	A2	-	-	-	-	-
WU_10.2_14_125106077	14:115136883-115136883	G	intron_variant	MODIFIER	CFAP43	ENSSSCG00000010609	Transcript	ENSSSCT00000090212.1	protein_coding	-	10/37	-	-	-	-	-	-	-	rs326024343	-	-1	-	HGNC	HGNC:26684	-	-	-	P5	-	-	-	-	-
WU_10.2_14_125145650	14:115176455-115176455	A	upstream_gene_variant	MODIFIER	-	ENSSSCG00000010610	Transcript	ENSSSCT00000011606.4	protein_coding	-	-	-	-	-	-	-	-	-	rs321772507	14680	1	-	-	-	-	-	-	P1	-	-	-	-	-
WU_10.2_14_125145650	14:115176455-115176455	A	upstream_gene_variant	MODIFIER	GSTO1	ENSSSCG00000022351	Transcript	ENSSSCT00000011607.4	protein_coding	-	-	-	-	-	-	-	-	-	rs321772507	29733	1	-	EntrezGene	-	-	-	-	P1	-	-	-	-	-
WU_10.2_14_125145650	14:115176455-115176455	A	upstream_gene_variant	MODIFIER	GSTO2	ENSSSCG00000030271	Transcript	ENSSSCT00000011608.4	protein_coding	-	-	-	-	-	-	-	-	-	rs321772507	41424	1	-	HGNC	HGNC:23064	-	-	-	P5	-	-	-	-	-
WU_10.2_14_125145650	14:115176455-115176455	A	upstream_gene_variant	MODIFIER	CFAP43	ENSSSCG00000010609	Transcript	ENSSSCT00000023381.3	protein_coding	-	-	-	-	-	-	-	-	-	rs321772507	2412	-1	-	HGNC	HGNC:26684	-	-	-	A2	-	-	-	-	-
WU_10.2_14_125145650	14:115176455-115176455	A	upstream_gene_variant	MODIFIER	GSTO2	ENSSSCG00000030271	Transcript	ENSSSCT00000075512.1	protein_coding	-	-	-	-	-	-	-	-	-	rs321772507	41424	1	-	HGNC	HGNC:23064	-	-	-	A2	-	-	-	-	-
WU_10.2_14_125145650	14:115176455-115176455	A	upstream_gene_variant	MODIFIER	GSTO1	ENSSSCG00000022351	Transcript	ENSSSCT00000081620.1	protein_coding	-	-	-	-	-	-	-	-	-	rs321772507	29733	1	-	EntrezGene	-	-	-	-	-	-	-	-	-	-
WU_10.2_14_125145650	14:115176455-115176455	A	upstream_gene_variant	MODIFIER	CFAP43	ENSSSCG00000010609	Transcript	ENSSSCT00000090212.1	protein_coding	-	-	-	-	-	-	-	-	-	rs321772507	2412	-1	-	HGNC	HGNC:26684	-	-	-	P5	-	-	-	-	-
WU_10.2_14_125197422	14:115228224-115228224	A	downstream_gene_variant	MODIFIER	-	ENSSSCG00000010610	Transcript	ENSSSCT00000011606.4	protein_coding	-	-	-	-	-	-	-	-	-	rs330273048	31441	1	-	-	-	-	-	-	P1	-	-	-	-	-
WU_10.2_14_125197422	14:115228224-115228224	A	downstream_gene_variant	MODIFIER	GSTO1	ENSSSCG00000022351	Transcript	ENSSSCT00000011607.4	protein_coding	-	-	-	-	-	-	-	-	-	rs330273048	11611	1	-	EntrezGene	-	-	-	-	P1	-	-	-	-	-
WU_10.2_14_125197422	14:115228224-115228224	A	intron_variant	MODIFIER	GSTO2	ENSSSCG00000030271	Transcript	ENSSSCT00000011608.4	protein_coding	-	44293	-	-	-	-	-	-	-	rs330273048	-	1	-	HGNC	HGNC:23064	-	-	-	P5	-	-	-	-	-
WU_10.2_14_125197422	14:115228224-115228224	A	downstream_gene_variant	MODIFIER	ITPRIP	ENSSSCG00000010613	Transcript	ENSSSCT00000011609.3	protein_coding	-	-	-	-	-	-	-	-	-	rs330273048	24293	-1	-	HGNC	HGNC:29370	-	-	-	A2	-	-	-	-	-
WU_10.2_14_125197422	14:115228224-115228224	A	downstream_gene_variant	MODIFIER	ITPRIP	ENSSSCG00000010613	Transcript	ENSSSCT00000046644.2	protein_coding	-	-	-	-	-	-	-	-	-	rs330273048	24566	-1	-	HGNC	HGNC:29370	-	-	-	A2	-	-	-	-	-
WU_10.2_14_125197422	14:115228224-115228224	A	downstream_gene_variant	MODIFIER	ITPRIP	ENSSSCG00000010613	Transcript	ENSSSCT00000075443.1	protein_coding	-	-	-	-	-	-	-	-	-	rs330273048	24565	-1	-	HGNC	HGNC:29370	-	-	-	P5	-	-	-	-	-
WU_10.2_14_125197422	14:115228224-115228224	A	intron_variant	MODIFIER	GSTO2	ENSSSCG00000030271	Transcript	ENSSSCT00000075512.1	protein_coding	-	44292	-	-	-	-	-	-	-	rs330273048	-	1	-	HGNC	HGNC:23064	-	-	-	A2	-	-	-	-	-
WU_10.2_14_125197422	14:115228224-115228224	A	downstream_gene_variant	MODIFIER	GSTO1	ENSSSCG00000022351	Transcript	ENSSSCT00000081620.1	protein_coding	-	-	-	-	-	-	-	-	-	rs330273048	11611	1	-	EntrezGene	-	-	-	-	-	-	-	-	-	-
WU_10.2_14_125268751	14:115297499-115297499	T	downstream_gene_variant	MODIFIER	GSTO2	ENSSSCG00000030271	Transcript	ENSSSCT00000011608.4	protein_coding	-	-	-	-	-	-	-	-	-	rs341186304	46032	1	-	HGNC	HGNC:23064	-	-	-	P5	-	-	-	-	-
WU_10.2_14_125268751	14:115297499-115297499	T	upstream_gene_variant	MODIFIER	ITPRIP	ENSSSCG00000010613	Transcript	ENSSSCT00000011609.3	protein_coding	-	-	-	-	-	-	-	-	-	rs341186304	19827	-1	-	HGNC	HGNC:29370	-	-	-	A2	-	-	-	-	-
WU_10.2_14_125268751	14:115297499-115297499	T	intron_variant	MODIFIER	CFAP58	ENSSSCG00000010614	Transcript	ENSSSCT00000011610.4	protein_coding	-	44213	-	-	-	-	-	-	-	rs341186304	-	1	-	HGNC	HGNC:26676	-	-	-	P1	-	-	-	-	-
WU_10.2_14_125268751	14:115297499-115297499	T	upstream_gene_variant	MODIFIER	ITPRIP	ENSSSCG00000010613	Transcript	ENSSSCT00000046644.2	protein_coding	-	-	-	-	-	-	-	-	-	rs341186304	36778	-1	-	HGNC	HGNC:29370	-	-	-	A2	-	-	-	-	-
WU_10.2_14_125268751	14:115297499-115297499	T	intron_variant	MODIFIER	CFAP58	ENSSSCG00000010614	Transcript	ENSSSCT00000066848.1	protein_coding	-	44237	-	-	-	-	-	-	-	rs341186304	-	1	-	HGNC	HGNC:26676	-	-	-	-	-	-	-	-	-
WU_10.2_14_125268751	14:115297499-115297499	T	upstream_gene_variant	MODIFIER	ITPRIP	ENSSSCG00000010613	Transcript	ENSSSCT00000075443.1	protein_coding	-	-	-	-	-	-	-	-	-	rs341186304	28942	-1	-	HGNC	HGNC:29370	-	-	-	P5	-	-	-	-	-
WU_10.2_14_125268751	14:115297499-115297499	T	downstream_gene_variant	MODIFIER	GSTO2	ENSSSCG00000030271	Transcript	ENSSSCT00000075512.1	protein_coding	-	-	-	-	-	-	-	-	-	rs341186304	46032	1	-	HGNC	HGNC:23064	-	-	-	A2	-	-	-	-	-
WU_10.2_14_125268751	14:115297499-115297499	T	intron_variant	MODIFIER	CFAP58	ENSSSCG00000010614	Transcript	ENSSSCT00000082871.1	protein_coding	-	44245	-	-	-	-	-	-	-	rs341186304	-	1	-	HGNC	HGNC:26676	-	-	-	-	-	-	-	-	-
INRA0046836	14:115430478-115430478	C	downstream_gene_variant	MODIFIER	CFAP58	ENSSSCG00000010614	Transcript	ENSSSCT00000011610.4	protein_coding	-	-	-	-	-	-	-	-	-	rs326528275	19983	1	-	HGNC	HGNC:26676	-	-	-	P1	-	-	-	-	-
INRA0046836	14:115430478-115430478	C	downstream_gene_variant	MODIFIER	CFAP58	ENSSSCG00000010614	Transcript	ENSSSCT00000082871.1	protein_coding	-	-	-	-	-	-	-	-	-	rs326528275	19983	1	-	HGNC	HGNC:26676	-	-	-	-	-	-	-	-	-
WU_10.2_14_125453194	14:115482099-115482099	C	intergenic_variant	MODIFIER	-	-	-	-	-	-	-	-	-	-	-	-	-	-	rs320582925	-	-	-	-	-	-	-	-	-	-	-	-	-	-
WU_10.2_14_125528928	14:115597125-115597125	T	intron_variant	MODIFIER	SORCS3	ENSSSCG00000010617	Transcript	ENSSSCT00000011613.4	protein_coding	-	44224	-	-	-	-	-	-	-	rs333489290	-	1	-	HGNC	HGNC:16699	-	-	-	-	-	-	-	-	-
WU_10.2_14_125528928	14:115597125-115597125	T	intron_variant	MODIFIER	SORCS3	ENSSSCG00000010617	Transcript	ENSSSCT00000051369.2	protein_coding	-	44221	-	-	-	-	-	-	-	rs333489290	-	1	-	HGNC	HGNC:16699	-	-	-	-	-	-	-	-	-
WU_10.2_14_125528928	14:115597125-115597125	T	intron_variant	MODIFIER	SORCS3	ENSSSCG00000010617	Transcript	ENSSSCT00000080652.1	protein_coding	-	44223	-	-	-	-	-	-	-	rs333489290	-	1	-	HGNC	HGNC:16699	-	-	-	P1	-	-	-	-	-
WU_10.2_14_125666173	14:115734563-115734563	A	intron_variant	MODIFIER	SORCS3	ENSSSCG00000010617	Transcript	ENSSSCT00000011613.4	protein_coding	-	44224	-	-	-	-	-	-	-	rs339048913	-	1	-	HGNC	HGNC:16699	-	-	-	-	-	-	-	-	-
WU_10.2_14_125666173	14:115734563-115734563	A	intron_variant	MODIFIER	SORCS3	ENSSSCG00000010617	Transcript	ENSSSCT00000051369.2	protein_coding	-	44221	-	-	-	-	-	-	-	rs339048913	-	1	-	HGNC	HGNC:16699	-	-	-	-	-	-	-	-	-
WU_10.2_14_125666173	14:115734563-115734563	A	intron_variant	MODIFIER	SORCS3	ENSSSCG00000010617	Transcript	ENSSSCT00000080652.1	protein_coding	-	44223	-	-	-	-	-	-	-	rs339048913	-	1	-	HGNC	HGNC:16699	-	-	-	P1	-	-	-	-	-
H3GA0042176	14:115754246-115754246	G	intron_variant	MODIFIER	SORCS3	ENSSSCG00000010617	Transcript	ENSSSCT00000011613.4	protein_coding	-	44224	-	-	-	-	-	-	-	rs80997138	-	1	-	HGNC	HGNC:16699	-	-	-	-	-	-	-	-	-
H3GA0042176	14:115754246-115754246	G	intron_variant	MODIFIER	SORCS3	ENSSSCG00000010617	Transcript	ENSSSCT00000051369.2	protein_coding	-	44221	-	-	-	-	-	-	-	rs80997138	-	1	-	HGNC	HGNC:16699	-	-	-	-	-	-	-	-	-
H3GA0042176	14:115754246-115754246	G	intron_variant	MODIFIER	SORCS3	ENSSSCG00000010617	Transcript	ENSSSCT00000080652.1	protein_coding	-	44223	-	-	-	-	-	-	-	rs80997138	-	1	-	HGNC	HGNC:16699	-	-	-	P1	-	-	-	-	-
ALGA0081277	14:115794162-115794162	C	intron_variant	MODIFIER	SORCS3	ENSSSCG00000010617	Transcript	ENSSSCT00000011613.4	protein_coding	-	44255	-	-	-	-	-	-	-	rs80840041	-	1	-	HGNC	HGNC:16699	-	-	-	-	-	-	-	-	-
ALGA0081277	14:115794162-115794162	C	intron_variant	MODIFIER	SORCS3	ENSSSCG00000010617	Transcript	ENSSSCT00000051369.2	protein_coding	-	44252	-	-	-	-	-	-	-	rs80840041	-	1	-	HGNC	HGNC:16699	-	-	-	-	-	-	-	-	-
ALGA0081277	14:115794162-115794162	C	intron_variant	MODIFIER	SORCS3	ENSSSCG00000010617	Transcript	ENSSSCT00000080652.1	protein_coding	-	44254	-	-	-	-	-	-	-	rs80840041	-	1	-	HGNC	HGNC:16699	-	-	-	P1	-	-	-	-	-
WU_10.2_14_125836649	14:115851453-115851453	T	intron_variant	MODIFIER	SORCS3	ENSSSCG00000010617	Transcript	ENSSSCT00000011613.4	protein_coding	-	44283	-	-	-	-	-	-	-	rs318915444	-	1	-	HGNC	HGNC:16699	-	-	-	-	-	-	-	-	-
WU_10.2_14_125836649	14:115851453-115851453	T	intron_variant	MODIFIER	SORCS3	ENSSSCG00000010617	Transcript	ENSSSCT00000051369.2	protein_coding	-	44252	-	-	-	-	-	-	-	rs318915444	-	1	-	HGNC	HGNC:16699	-	-	-	-	-	-	-	-	-
WU_10.2_14_125836649	14:115851453-115851453	T	intron_variant	MODIFIER	SORCS3	ENSSSCG00000010617	Transcript	ENSSSCT00000080652.1	protein_coding	-	44254	-	-	-	-	-	-	-	rs318915444	-	1	-	HGNC	HGNC:16699	-	-	-	P1	-	-	-	-	-
INRA0046870	14:115919246-115919246	G	intron_variant	MODIFIER	SORCS3	ENSSSCG00000010617	Transcript	ENSSSCT00000011613.4	protein_coding	-	44344	-	-	-	-	-	-	-	rs342098639	-	1	-	HGNC	HGNC:16699	-	-	-	-	-	-	-	-	-
INRA0046870	14:115919246-115919246	G	intron_variant	MODIFIER	SORCS3	ENSSSCG00000010617	Transcript	ENSSSCT00000051369.2	protein_coding	-	44311	-	-	-	-	-	-	-	rs342098639	-	1	-	HGNC	HGNC:16699	-	-	-	-	-	-	-	-	-
INRA0046870	14:115919246-115919246	G	intron_variant	MODIFIER	SORCS3	ENSSSCG00000010617	Transcript	ENSSSCT00000080652.1	protein_coding	-	44313	-	-	-	-	-	-	-	rs342098639	-	1	-	HGNC	HGNC:16699	-	-	-	P1	-	-	-	-	-
ALGA0081284	14:115969255-115969255	G	intron_variant	MODIFIER	SORCS3	ENSSSCG00000010617	Transcript	ENSSSCT00000011613.4	protein_coding	-	44344	-	-	-	-	-	-	-	rs80965915	-	1	-	HGNC	HGNC:16699	-	-	-	-	-	-	-	-	-
ALGA0081284	14:115969255-115969255	G	intron_variant	MODIFIER	SORCS3	ENSSSCG00000010617	Transcript	ENSSSCT00000051369.2	protein_coding	-	44311	-	-	-	-	-	-	-	rs80965915	-	1	-	HGNC	HGNC:16699	-	-	-	-	-	-	-	-	-
ALGA0081284	14:115969255-115969255	G	intron_variant	MODIFIER	SORCS3	ENSSSCG00000010617	Transcript	ENSSSCT00000080652.1	protein_coding	-	44313	-	-	-	-	-	-	-	rs80965915	-	1	-	HGNC	HGNC:16699	-	-	-	P1	-	-	-	-	-
ALGA0081287	14:115992263-115992263	A	intron_variant	MODIFIER	SORCS3	ENSSSCG00000010617	Transcript	ENSSSCT00000011613.4	protein_coding	-	44375	-	-	-	-	-	-	-	rs80985642	-	1	-	HGNC	HGNC:16699	-	-	-	-	-	-	-	-	-
[truncated: 6,663 more rows]
[truncated: 1 more columns]

## Sheet: Supplementary Table 5
Supplementary Table 5. Allele frequency distribution of rs81216249 in global pig breeds.
[truncated: 110 more rows]
